# Supplementary material for: Proposal of supervised data analysis strategy of plasma miRNAs from hybridisation array data with an application to assess hemolysis-related deregulation
Source: BMC Bioinformatics. 2015 Nov 18;16:388. doi: 10.1186/s12859-015-0820-9 (PMC4650369; doi:10.1186/s12859-015-0820-9)
Supplement: Additional file 1: — R codes for implementing the described analyses (sample processing, data pre-processing, class comparison and class prediction). Caliper matching was implemented using the nonrandom package; the t- and the AD tests were implemented using the stats package and the adk package, respectively. Notice that the updated package for implementing the AD test is kSamples. As regards the bootstrap selection and the egg-shaped plot, we respectively modified the doBS and the importance igraph functions, both included in the bootfs package. For the SVM model we used the e1071 package. (R 12 kb) [file 12859_2015_820_MOESM1_ESM.r]

#**********************************************************************************************************************************************************************************
#************************************** HEMOLYZED vs NOT HEMOLYZED SAMPLES ********************************************************************************************************

library(Biobase)       # 2.18.0 version
library(nonrandom)     # 1.42 version
library(adk)           # 1.0-2 version
library(bootfs)        # 1.0.5 version
library(e1071)         # 1.6-3 version

setwd("")              # folder path

#**********************************************************************************************************************************************************************************
# subset             : annotated data frame
# X                  : expression matrix 
# pheno              : phenotypic data   
# X.train.f90        : final data RAW
# X.train.f90.ratios : final data RATIOS
#**********************************************************************************************************************************************************************************
### DATA

subset <- dataset[,dataset$Type=="sample"]
subdet <- detection[,dataset$Type=="sample"]
X <- exprs(subset)                  
pheno <- pData(subset)   
                 
#**********************************************************************************************************************************************************************************
#                                               SAMPLE PROCESSING
#**********************************************************************************************************************************************************************************
### CALIPER PS MATCHING (x=0.2)

# ps calculation
ps <- pscore(formula = HS.cl ~ Status+Age.class,data =pheno,name.pscore = "ps")

# caliper matching (caliper width of 0.2 of the pooled sd of the logit of the ps)
out<-ps.match(ps, object.control=NULL, matched.by=NULL,control.matched.by=ps, who.treated=1, treat=NULL,
name.match.index="match.index", ratio=2, caliper="logit", x=0.2, givenTmatchingC=TRUE, bestmatch.first=TRUE, 
setseed=403,combine.output=TRUE)

data<-out$data.matched
data[order(data$match.index),]

# training set
X.train     <- X[,colnames(X) %in% data$SampleID]
pheno.train <- pheno[rownames(pheno) %in% data$SampleID,]
Y <- pheno.train$HS.cl

# testing set
X.test     <- X[,colnames(X) %in% data$SampleID==F]
pheno.test <- pheno[rownames(pheno) %in% data$SampleID,]

#**********************************************************************************************************************************************************************************
#                                               DATA PRE-PROCESSING
#**********************************************************************************************************************************************************************************
### 90% FILTERING 

percdet <- apply(subdet,1,sum)/ncol(subdet)*100
X.train.f90 <- X.train[percdet>90,]        

#**********************************************************************************************************************************************************************************
### RATIO BASED NORMALIZATION
         
rationames<-character()                                            
X.train.f90.ratios <- NULL

for(i in 1:(dim(X.train.f90)[1]-1)) {
	for (j in (i+1):dim(X.train.f90)[1]) {
		ratio<-X.train.f90[i,] - X.train.f90[j,]
            X.train.f90.ratios <- rbind(X.train.f90.ratios,ratio)
		name<-paste(rownames(X.train.f90)[i],rownames(X.train.f90)[j],sep=".")
		rationames<-c(rationames,name)
}
}
rownames(X.train.f90.ratios) <- rationames

#**********************************************************************************************************************************************************************************
#                                               CLASS COMPARISON
#**********************************************************************************************************************************************************************************
### FC, T-TEST & AD TEST 

FC  <- f.FC(X.train.f90,Y=Y)
tt  <- f.T(X=X.train.f90,Y=Y)
ad  <- f.AD(X=X.train.f90, Y=Y)

#**********************************************************************************************************************************************************************************
# FDR CORRECTION for multiple testing

tt.pFDR=round(p.adjust(tt, method="BH"),5)
ad.pFDR=round(p.adjust(ad, method="BH"),5)

#**********************************************************************************************************************************************************************************
### VOLCANO PLOT

# thresholds:
# -log10(0.05) = 1.30103
# log2(1) = 0

pdf(paste("Testi\\Volcano.pdf",sep=""),width=7,height=7)

FC.th<-1;pval.th<-0.05

log.FC<-log2(FC);log.pval<--log10(tt.pFDR)

plot(log.FC,log.pval,main="Raw data",xlab="log2(Fold Change)",ylab="-log10(p-value)",xlim=c(-3,3),ylim=c(0,6),
     pch=16,cex.main=1.4,cex.axis=1.5, cex.lab=1.5) 

points(log.FC[log.FC>log2(FC.th)&log.pval>(-log10(pval.th))],log.pval[log.FC>log2(FC.th)&log.pval>(-log10(pval.th))],pch=16,col=2)
points(log.FC[log.FC<(-log2(FC.th))&log.pval>(-log10(pval.th))],log.pval[log.FC<(-log2(FC.th))&log.pval>(-log10(pval.th))],pch=16,col=3,)
points(log.FC[log.FC<(-log2(FC.th))&log.pval>(-log10(pval.th))],log.pval[log.FC<(-log2(FC.th))&log.pval>(-log10(pval.th))],pch=16,col=3,)

abline(h=-log10(pval.th),col=4,lwd=1);abline(v=log2(FC.th),col="gray",lty=2,lwd=2);abline(v=-log2(FC.th),col="gray",lty=2,lwd=2)
up<-sum(log.FC>log2(FC.th)&log.pval>(-log10(pval.th)));down<-sum(log.FC<(-log2(FC.th))&log.pval>(-log10(pval.th)))
text(-1,5.5,paste("n=",down,sep=""),font=2,cex=1.4);text(1,5.5,paste("n=",up,sep=""),font=2,cex=1.4)

dev.off()

#**********************************************************************************************************************************************************************************
### SCATTER PLOT

pdf(file="Testi\\AD_T_pval_graph.pdf")

pval.th<-0.05
log.pval.tt<--log10(tt.pFDR);log.pval.ad<--log10(ad.pFDR)

plot(log.pval.ad,log.pval.tt,xlim=c(0,4), ylim=c(0,4), xlab="-log10 AD test pval",ylab="-log10 T-test pval", main="Raw data", 
     pch=16, cex.main=1.4,cex.axis=1.5,cex.lab=1.5)

points(log.pval.ad[log.pval.ad>-log10(pval.th)&log.pval.tt>-log10(pval.th)],log.pval.tt[log.pval.ad>-log10(pval.th)&log.pval.tt>(-log10(pval.th))],pch=16,col=2)
points(log.pval.ad[log.pval.ad<(-log10(pval.th))&log.pval.tt<(-log10(pval.th))],log.pval.tt[log.pval.ad<(-log10(pval.th))&log.pval.tt<(-log10(pval.th))],pch=16,col=1)
points(log.pval.ad[log.pval.ad>-log10(pval.th)&log.pval.tt<(-log10(pval.th))],log.pval.tt[log.pval.ad>-log10(pval.th)&log.pval.tt<(-log10(pval.th))],pch=16,col=4)
points(log.pval.ad[log.pval.ad<(-log10(pval.th))&log.pval.tt>-log10(pval.th)],log.pval.tt[log.pval.ad<(-log10(pval.th))&log.pval.tt>-log10(pval.th)],pch=16,col=4)

abline(0,1, lty=2, col=2);abline(h=-log10(pval.th),col=4,lwd=1);abline(v=-log10(pval.th),col=4,lwd=1)
ad.tt <- sum(log.pval.ad>-log10(pval.th)&log.pval.tt>-log10(pval.th)) 
ad <- sum(log.pval.ad>-log10(pval.th)&log.pval.tt<(-log10(pval.th)))
tt <- sum(log.pval.ad<(-log10(pval.th))&log.pval.tt>(-log10(pval.th))) 
no.ad.tt <- sum(log.pval.ad<(-log10(pval.th))&log.pval.tt<(-log10(pval.th)))

text(3,2.5,paste("n=",AD.W,sep=""),font=2,cex=1.4);text(3,0.5,paste("n=",AD,sep=""),font=2,cex=1.4)
text(0.5,2.5,paste("n=",W,sep=""),font=2,cex=1.4);text(0.5,0.5,paste("n=",no.AD.W,sep=""),font=2,cex=1.4)

dev.off()

#**********************************************************************************************************************************************************************************
#                                               CLASS PREDICTION
#**********************************************************************************************************************************************************************************

#************************************
# STEP 1: BOOTSTRAP MIRNA SELECTION *
#************************************

logX <- t(X.train.f90)
groupings <- list(grx=Y)
n.bootstrap<-1000                                       

# BOOTSTRAP FS (1000 samples)

retBS1000 <- f.doBS(logX, groupings,fs.methods=c("pamr","scad+L2","rf_boruta"),DIR="1000_BOOT_f90", seed=123, bstr=n.bootstrap, 
saveres=FALSE, jitter=FALSE,maxiter=100, maxevals=50, bounds=NULL,max_allowed_feat=NULL, n.threshold=50,maxRuns=30, seed.boot=403)
     
res1000 <- resultBS(retBS1000, DIR="1000_BOOT_f90", vlabel.cex = 3, filter = 200, saveres = FALSE)

# list of miRNA from bootstrap selection 
tab.boot<-data.frame(res1000$tophits, as.numeric(res1000$tophits[,2])/n.bootstrap)
n.feat.select<-seq(1,dim(tab.boot)[1],1)
tab.boot<-data.frame(tab.boot,n.feat.select)
names(tab.boot)<-c("feat","freq","th","n.feat")

# co-occorrences of "hsa-miR-451" and "hsa-miR-16" 
res1000$adj["hsa-miR-451","hsa-miR-16"]          

### EGG-SHAPED PLOT (filter=300)

op <- par(mfrow =  c(1, 3),pty='s') 

pdf(file="Testi\\Egg-graph.f90.f.boot300.pdf") 

ig <- f.egg_graph(res1000$adj, main = "Egg-graph",highlight = NULL,layout="layout.ellipsis",pdf=NULL, pointsize=12, tk=FALSE,
node.color="darkblue", node.filter=NULL,vlabel.cex=3, vlabel.cex.min=0.5, vlabel.cex.max=1.3,max_node_cex=8,edge.width=0.5, 
filter=300, max_edge_cex=3.5, ewprop=3)   

dev.off() 

#************************************************
# STEP 2: CROSS VALIDATED LINEAR SVM CLASSIFIER *
#************************************************

### LOOCV LINEAR SVM 

set.seed(123)              

# SVM PARAMETERS

# cost
par<-10^(-4:4)

# class weights
W<-matrix(c(0.2,0.8,0.3,0.7,0.4,0.6,0.5,0.5),ncol=2,byrow=T)

# fixed grid of parameters

# NUMBER OF FEATURES included in the SVM model
cut<-c(seq(1,10,by=1),seq(11,20,by=2),seq(20,50,by=5),seq(60,80,by=10),max(tab.boot$n.feat))  

# predicted labels array
Z<-array(dim=c(nrow(W),length(par),length(cut),ncol(X))) 

# predicted probabilities array
PROB<-array(dim=c(nrow(W),length(par),length(cut),ncol(X)))

chi<-list()

for(k in 1:ncol(X)) {                                                                # LOOCV loop (number of subjects)

for(i in 1:length(cut)) {                                                            # CUT (number of features) loop
 
for(j in 1:length(par)) {                                                            # PAR loop

for(h in 1:nrow(W)) {                                                                # WEIGHT CLASS loop

chi[[i]] <-as.vector(tab.boot$feat[tab.boot$n.feat<=cut[i]])                         # set of features

Xtrain<-t(matrix(as.numeric(X[chi[[i]],-k]), ncol=ncol(X)-1, nrow=length(chi[[i]])))    
Ytrain<-Y[-k]
Xval<-as.matrix(X[chi[[i]],k])                                                       # prediction for one subject (the one left out)
Yval<-Y[k]     

SVM<-svm(Xtrain, as.character(Ytrain), type="C-classification", kernel="linear", class.weights=c("-1"=W[h,1],"1"=W[h,2]),
	cost=par[j],probability = TRUE)       

pred<-predict(SVM,t(Xval),decision.values=T)

z<-as.numeric(as.vector(pred))
Z[h,j,i,k]<-z
 
pred2<-attr(predict(SVM,t(Xval),probability=TRUE),"probabilities")[,2]

prob<-as.numeric(as.vector(pred2))
PROB[h,j,i,k]<-prob
print(k)
}
}
}
}

### SENSITIVITY, SPECIFICITY, YOUDEN INDEX calculation

model.perf<-data.frame()
for(i in 1:length(cut)) {
	for(j in 1:length(par)) {
		for(h in 1:nrow(W)) {
			z<-factor(Z[h,j,i,],levels=c(0,1))
			t<-table(z,Y)
			sens.test<-t[2,2]/(t[2,2]+t[1,2])
			spec.test<-t[1,1]/(t[1,1]+t[2,1])
                  youden<-sens.test+spec.test-1
                  model<-paste(cut[i],par[j],W[h,1],W[h,2],sep="_")
			model.perf<-rbind(model.perf,data.frame(model,sens.test,spec.test,youden))
		}
}
}

# sort by Youden index
sort <- model.perf[order(-model.perf$youden),]

### ROC SPACE 

unique<-unique(model.perf[,2:3])    
count<-numeric()
for(i in 1:dim(unique)[1]){
	count<-c(count,sum(unique[i,1]==model.perf[,2]&unique[i,2]==model.perf[,3]))
}
countmatrix<-cbind(unique,count)

pdf(file="Testi\\ROC space.pdf", width=8.5, height=8.5)

par(mar=c(5,4.5,4,2))
plot((1-countmatrix[,2]),
	countmatrix[,1],
	xlim=c(0,1),
	ylim=c(0,1),
	xaxt="n",
	yaxt="n",
	col=4,
	cex=3.5,
	xlab="FPR or (1-Specificity)",
	ylab="TPR or Sensitivity",
	main="ROC Space SVM Linear",
	cex.main=1.7,
	cex.lab=1.5)
axis(1,at=seq(0,1,0.1),cex.axis=1.2)
axis(2,at=seq(0,1,0.1),cex.axis=1.2)
lines(x=seq(-1,2,0.1),y=seq(-1,2,0.1),lty=2,col=2,lwd=2)
abline(v=seq(0,1,0.1),col="lightgrey",lty=3)
abline(h=seq(0,1,0.1),col="lightgrey",lty=3)
text((1-countmatrix[,2]),countmatrix[,1],labels=countmatrix[,3],cex=0.8)
legend(0.6,0.05,legend="Random Classification",lty=2,lwd=2,col=2,box.col=0,cex=1)

dev.off()
