# Supplementary material for: Proposal of supervised data analysis strategy of plasma miRNAs from hybridisation array data with an application to assess hemolysis-related deregulation
Source: BMC Bioinformatics. 2015 Nov 18;16:388. doi: 10.1186/s12859-015-0820-9 (PMC4650369; doi:10.1186/s12859-015-0820-9)
Supplement: Additional file 2: — R codes for user-defined functions. (R 15 kb) [file 12859_2015_820_MOESM2_ESM.r]

########################################## FUNCTIONS ###################################################################

#*******************************************************************************************************************
#                                              FUNCTIONS CLASS COMPARISON 
#*******************************************************************************************************************

### Fold Change for each feature

f.FC <- function(X,Y){
X.h <- apply(X[,!is.na(Y) & Y==1],1,mean); X.nh <- apply(X[,!is.na(Y) & Y==-1],1,mean)
FC <- 2^(X.h-X.nh)
}

### T-TEST p-values for each feature

f.T <- function(X,Y) {
out <- NULL
X.h <- X[,Y==1];X.nh <- X[,Y==-1]               # X.h : X hemolyzed; X.nh : X not hemolyzed
for (i in 1:dim(X)[1]) {                  
t.p <- t.test(as.numeric(X.h[i,]), as.numeric(X.nh[i,]))$p.value
out <- rbind(out,t.p)
}
out
}

### AD TEST p-values for each feature

f.AD <- function(X,Y){
out <- NULL
X.h <- X[,Y==1];X.nh <- X[,Y==-1]               
for (i in 1:dim(X)[1]) {
ad.p <- adk.test(as.numeric(X.h[i,]), as.numeric(X.nh[i,]))$adk[4]
out <- rbind(out,ad.p)
}
out
}

#*******************************************************************************************************************
#                                              FUNCTIONS CLASS PREDICTION
#*******************************************************************************************************************

### STEP 1: BOOTSTRAP MIRNA SELECTION

# Chosen methods: "pamr", "rf_boruta", "scad+L2"

f.doBS <- function (logX, groupings, fs.methods = c("pamr", "scad+L2", "rf_boruta"), 
          DIR = "bs", seed = 123, seed.boot=123, bstr = 100, saveres = TRUE, jitter = FALSE, 
          maxiter = 1000, maxevals = 500, bounds = NULL, max_allowed_feat = NULL, 
          n.threshold = 50, maxRuns = 300) {

print("#=========doBS===========")
print(seed.boot)
print("#========================")

    stopifnot(all(fs.methods %in% c("pamr", "rf_boruta", "scad", 
        "scad+L2", "1norm", "DrHSVM")))
    if (!file.exists(DIR)) 
        dir.create(DIR)
    results <- list()
    for (i in 1:length(fs.methods)) {
        if (fs.methods[i] == "pamr") {
            paramsPAMR <- list(seed = seed, bstr = bstr, max_allowed_feat = max_allowed_feat, 
                n.threshold = n.threshold, saveres = saveres,
                jitter = jitter, seed.boot=seed.boot)
            results[["pamr"]] <- f.bsPAMR(logX, groupings, DIR, 
                paramsPAMR)
        }
        else if (fs.methods[i] == "rf_boruta") {
            paramsRFBORUTA <- list(seed = seed, bstr = bstr, 
                maxRuns = maxRuns, saveres = saveres, jitter = jitter, seed.boot=seed.boot)
            results[["rf_boruta"]] <- f.bsRFBORUTA(logX, groupings, 
                DIR, paramsRFBORUTA)
        }
        else {
            paramsSCAD <- list(seed = seed, bstr = bstr, bounds = bounds, 
                maxevals = maxevals, maxiter = maxiter, saveres = saveres, 
                jitter = jitter, fs.method = fs.methods[i], seed.boot=seed.boot)
            results[[fs.methods[i]]] <- f.bsSCAD(logX, groupings, 
                DIR, paramsSCAD)
        }
    }
    results
}

f.bsPAMR <- function (logX, groupings, DIR, params = NULL){
    if (is.null(params)) {
        params <- list(seed = 123, bstr = 100, ncv = 5, max_allowed_feat = 500, 
            n.threshold = 30, saveres = TRUE, jitter = FALSE)
    }
    if (params$jitter) {
        logX <- jitter(logX)
    }
    fs.method <- "pamr"
    seed <- params$seed
    seed.boot <- params$seed.boot

print("#=========bsPAMR=========")
print(seed.boot)
print("#========================")

    bstr <- params$bstr
    ncv <- params$ncv
    max_allowed_feat <- params$max_allowed_feat
    n.threshold <- params$n.threshold
    saveres <- params$saveres
    SUBDIR <- paste(DIR, fs.method, sep = "/")
    if (!file.exists(SUBDIR)) 
        dir.create(SUBDIR)
    fnames <- paste(SUBDIR, "/", names(groupings), ".pdf", sep = "")
    X <- lapply(1:length(groupings), function(i, groupings, fnames) list(groupings[[i]], 
        fnames[i]), groupings = groupings, fnames = fnames)
    names(X) <- names(groupings)
    seedo <- seed
    pam_bstr <- list()
    for (i in 1:length(X)) {
        datX <- logX
        datY <- X[[i]][[1]]
        nasY <- which(is.na(datY))
        nasX <- which(apply(datX, 1, function(x) all(is.na(x))))
        nas <- unique(c(nasY, nasX))
        if (length(nas) > 0) {
            datX <- datX[-nas, ]
            datY <- datY[-nas]
        }
        pams <- list()
        seed <- seedo
        for (rp in 1:bstr) {
            print(rp)
            seed <- seed + 1
            seed.boot <- seed.boot+1
            dat_bstr <- f.select_bootstrap_data(datX, datY, seed.boot)
            ypam <- dat_bstr[["datY"]]
            xpam <- t(dat_bstr[["datX"]])
            pamdat <- list(x = xpam, y = ypam)
            histtr <- pamr.train(pamdat, n.threshold = n.threshold)
            histcv <- pamr.cv(histtr, pamdat, nfold = ncv)
            tmin <- select_threshold(histcv, max_allowed_feat = max_allowed_feat)
            selected <- pamr.predict(histtr, pamdat$x, tmin, 
                type = "nonzero")
            selected_names <- rownames(pamdat$x)[selected]
            pams[[rp]] <- list(histtr = histtr, histcv = histcv, 
                tmin = tmin, selected = selected, selected_names = selected_names)
        }
        pam_bstr[[names(X)[i]]] <- pams
    }
    attr(pam_bstr, "fs.method") <- "pamr"
    ig <- makeIG(pam_bstr, SUBDIR, prob = 0.975)
    if (saveres) {
        save(pam_bstr, ig, params, file = paste(SUBDIR, "PAM_RData.RData", 
            sep = "/"))
    }
    invisible(pam_bstr)
}

f.bsRFBORUTA <- function (logX, groupings, DIR, params = NULL){

    if (is.null(params)) {
        params <- list(seed = 123, bstr = 100, maxRuns = 300, 
            saveres = TRUE, jitter = FALSE)
    }
    if (params$jitter) {
        logX <- jitter(logX)
    }
    fs.method <- "rf_boruta"
    seed <- params$seed
    seed.boot <- params$seed.boot

print("#=======bsRFBORUTA=======")
print(seed.boot)
print("#========================")

    bstr <- params$bstr
    maxRuns <- params$maxRuns
    saveres <- params$saveres
    SUBDIR <- paste(DIR, fs.method, sep = "/")
    if (!file.exists(SUBDIR)) 
        dir.create(SUBDIR)
    fnames <- paste(SUBDIR, "/", names(groupings), ".pdf", sep = "")
    X <- lapply(1:length(groupings), function(i, groupings, fnames) list(groupings[[i]], 
        fnames[i]), groupings = groupings, fnames = fnames)
    names(X) <- names(groupings)
    useparallel <- length(grep("package:(parallel|multicore)", 
        search()) > 0)
    if (length(X) > 1 & useparallel) {
        rfs_bstr <- mclapply(X, f.rf_multi, datX = logX, maxRuns = maxRuns, 
            seed = seed, bstr = bstr, mc.preschedule = TRUE, 
            mc.cores = length(X), seed.boot=seed.boot)
    }
    else {
        rfs_bstr <- lapply(X, f.rf_multi, datX = logX, maxRuns = maxRuns, 
            seed = seed, bstr = bstr,seed.boot=seed.boot)
    }
    attr(rfs_bstr, "fs.method") <- "rf_boruta"
    ig <- makeIG(rfs_bstr, SUBDIR, prob = 0.975)
    if (saveres) {
        save(rfs_bstr, ig, params, file = paste(SUBDIR, "RF_RData.RData", 
            sep = "/"))
    }
    invisible(rfs_bstr)
}

f.rf_multi <- function (X, datX, maxRuns = 500, seed = 123, bstr = 100,seed.boot=123){

print("#=======rf_multi=========")
print(seed.boot)
print("#========================")

    datY <- X[[1]]
    nasY <- which(is.na(datY))
    nasX <- which(apply(datX, 1, function(x) all(is.na(x))))
    nas <- unique(c(nasY, nasX))
    if (length(nas) > 0) {
        datX <- datX[-nas, ]
        datY <- datY[-nas]
    }
    rfs <- list()
    for (rp in 1:bstr) {
        print(rp)
        seed <- seed + 1
        seed.boot <- seed.boot + 1
        dat_bstr <- f.select_bootstrap_data(datX, datY,seed.boot)
        bres <- Boruta(x = as.data.frame(dat_bstr$datX), y = factor(dat_bstr$datY), 
            doTrace = 2, maxRuns = maxRuns)
        selprobes <- gsub("`", "", names(bres$finalDecision[which(bres$finalDecision != 
            "Rejected")]))
        rfs[[rp]] <- list(bres = bres, selprobes = selprobes)
    }
    rfs
}

f.bsSCAD <- function (logX, groupings, DIR, params = list(seed = 123, bstr = 100, 
            maxiter = 1000, maxevals = 500, bounds = NULL, saveres = TRUE, 
            jitter = FALSE, fs.method = "scad+L2")){

    if (params$jitter) {
        logX <- jitter(logX)
    }
    fs.method <- params$fs.method
    seed <- params$seed
    seed.boot <- params$seed.boot

print("#=======bsSCAD===========")
print(seed.boot)
print("#========================")
    
    bstr <- params$bstr
    bounds <- params$bounds
    maxiter <- params$maxiter
    maxevals <- params$maxevals
    saveres <- params$saveres
    SUBDIR <- paste(DIR, fs.method, sep = "/")
    if (!file.exists(SUBDIR)) 
        dir.create(SUBDIR)
    fnames <- paste(SUBDIR, "/", names(groupings), ".pdf", sep = "")
    X <- lapply(1:length(groupings), function(i, groupings, fnames) list(groupings[[i]], 
        fnames[i]), groupings = groupings, fnames = fnames)
    names(X) <- names(groupings)
    useparallel <- length(grep("package:(parallel|multicore)", 
        search()) > 0)
    if (length(X) > 1 & useparallel) {
        scad_bstr <- mclapply(X, f.bstr_multi, datX = logX, bstr = bstr, 
            seed = seed, fs.method = fs.method, bounds = bounds, 
            maxiter = maxiter, maxevals = maxevals, mc.preschedule = TRUE, 
            mc.cores = length(X), seed.boot=seed.boot)
    }
    else {
        scad_bstr <- lapply(X, f.bstr_multi, datX = logX, bstr = bstr, 
            seed = seed, fs.method = fs.method, bounds = bounds, 
            maxiter = maxiter, maxevals = maxevals,seed.boot=seed.boot)
    }
    attr(scad_bstr, "fs.method") <- fs.method
    ig <- makeIG(scad_bstr, SUBDIR, prob = 0.975) #Quantile in [0,1], defines the cutoff, at which frequency of cooccuring 
                                                  #features an edge will be drawn between the two features in the importance graph
    if (saveres) {
        save(scad_bstr, ig, params, file = paste(SUBDIR, "SCAD_RData.RData", 
            sep = "/"))
    }
    invisible(scad_bstr)
}

f.bstr_multi <- function (X, datX, bstr, seed = 123, fs.method = "scad+L2", bounds = NULL, 
                maxiter = 1000, maxevals = 500,seed.boot=123){

print("#=======bstr_multi=======")
print(seed.boot)
print("#========================")

    datY <- X[[1]]
    nasY <- which(is.na(datY))
    nasX <- which(apply(datX, 1, function(x) all(is.na(x))))
    nas <- unique(c(nasY, nasX))
    if (length(nas) > 0) {
        datX <- datX[-nas, ]
        datY <- datY[-nas]
    }
    grid.search <- "interval"
    lambda1.scad <- lambda2.scad <- NULL
    bounds <- NULL
    scads <- list()
    for (rp in 1:bstr) {
        print(rp)
        seed <- seed + 1
        seed.boot <- seed.boot + 1
        proceed <- TRUE
        while (proceed) {
            dat_bstr <- f.select_bootstrap_data(datX, datY,seed.boot)
            ttt <- try(scad <- my.svm.fs(dat_bstr[[1]], y = dat_bstr[[2]], 
                fs.method = fs.method, bounds = bounds, lambda1.set = lambda1.scad, 
                lambda2.set = lambda2.scad, cross.outer = 0, 
                grid.search = grid.search, maxIter = maxiter, 
                inner.val.method = "cv", cross.inner = 5, maxevals = maxevals, 
                seed = seed, parms.coding = "log2", show = "none", 
                verbose = FALSE))
            if (class(ttt) != "try-error") 
                proceed <- FALSE
        }
        scads[[rp]] <- scad
    }
    scads
}

f.select_bootstrap_data <- function (datX, datY,seed.boot){

print("#==select_bootstrap_data==")
print(seed.boot)
print("#=========================")

# bootstrap seed
set.seed(seed.boot)                
    tdY <- table(datY)
    a <- sample(which(datY == names(tdY)[1]), tdY[1], replace = TRUE)
    b <- sample(which(datY == names(tdY)[2]), tdY[2], replace = TRUE)
    dbstr <- datX[c(a, b), ]
    rownames(dbstr) <- paste(rownames(dbstr), 1:nrow(dbstr), 
        sep = ".")
    dYbstr <- datY[c(a, b)]
    stopifnot(all(dim(datX) == dim(dbstr)))
    list(datX = as.matrix(dbstr), datY = as.numeric(dYbstr), id_contr=a, id_diseased=b)
} 

### EGG-SHAPED PLOT

f.egg_graph <- function (phi, main = "", highlight = NULL, layout = "layout.ellipsis", pdf = NULL, pointsize = 12, 
               tk = FALSE, node.color = "grey",node.filter = NULL, vlabel.cex = 0.6, vlabel.cex.min = 0.5, 
               vlabel.cex.max = 4, max_node_cex = 8, edge.width = 1, filter = 10, max_edge_cex = 6, ewprop = 3){

    edge.color = "lightseagreen"
    edge.lty = "solid"
    weights <- phi
    phix <- ifelse(phi == 0, 0, 1)
    dw <- diag(weights)
    phix[weights <= filter] <- 0
    weights[weights <= filter] <- 0
    diag(phix) <- 0
    diag(weights) <- dw
    ig <- graph.adjacency(phix)
    ig.nodes <- as.matrix(print.igraph.vs(V(ig)))
    if (tk) {
        tkplot(ig, vertex.label = V(ig)$name)
        return(ig)
    }
    vertex.color <- rep(node.color, length(ig.nodes))
    if (!is.null(highlight)) {
        if (class(highlight) == "list") {
            highlight <- unique(unlist(highlight))
        }
        if (class(highlight) == "numeric") {
            snodes <- colnames(phi)[highlight]
        }
        else {
            snodes <- highlight
        }
        vertex.color[match(snodes, ig.nodes)] <- "darkblue"
    }
    if (!all(phix == 0)) {
        ig.edges <- gsub(" ", "", as.matrix(print.igraph.es(E(ig))))
        edge.width <- rep(edge.width, length(ig.edges))
        if (!is.null(weights)) {
            epairs <- strsplit(ig.edges, "->")
            for (epi in 1:length(epairs)) {
                epair <- epairs[[epi]]
                edge.width[epi] <- weights[epair[1], epair[2]]
            }
        }
        print("Setting graph attributes...")
        E(ig)$color <- edge.color
        E(ig)$lty <- edge.lty
        edge.width <- edge.width^ewprop/max(edge.width^ewprop) * 
            max_edge_cex
        edge.width[is.na(edge.width)] <- 1
        E(ig)$width <- edge.width
        E(ig)$arrow.size <- 0
    }
    V(ig)$color <- vertex.color
    V(ig)$label.color <- "darkblue"
    V(ig)$shape <- rep("circle", length(ig.nodes))
    nsize <- diag(weights)
    if (!is.null(node.filter)) {
        nsize[nsize <= node.filter] <- 0
    }
    nsize <- (nsize - min(nsize))/max((nsize - min(nsize))) * 
        max_node_cex
    if (all(is.na(nsize))) 
        vlabel.cex <- 1.5
    if (any(is.na(nsize))) {
        nsize[is.na(nsize)] <- 0
    }
    vlabel.cex <- nsize/max(nsize) * vlabel.cex
    vlabel.cex[vlabel.cex == 0] <- vlabel.cex.min
    vlabel.cex <- pmin(vlabel.cex, vlabel.cex.max)
    V(ig)$label.cex <- vlabel.cex
    V(ig)$size <- nsize
    print("..and plot.")
    if (!is.null(pdf)) 
        pdf(pdf, pointsize = pointsize)
    if (class(layout) != "function") {
        if (layout == "layout.ellipsis") {
            lc <- layout.ellipsis(ig, a = 1, b = 1.5)
            plot(ig, vertex.label = V(ig)$name, layout = lc, 
                main = main, rescale = FALSE, ylim = range(lc[, 
                  2], xlim = range(lc[, 1])))
        }
    }
    else {
        plot(ig, vertex.label = V(ig)$name, layout = layout, 
            main = main, rescale = TRUE)
    }
    if (!is.null(pdf)) 
        dev.off()
    invisible(list(ig = ig, layout = layout))
}
