# Supplementary material for: Proposal of supervised data analysis strategy of plasma miRNAs from hybridisation array data with an application to assess hemolysis-related deregulation
Source: BMC Bioinformatics. 2015 Nov 18;16:388. doi: 10.1186/s12859-015-0820-9 (PMC4650369; doi:10.1186/s12859-015-0820-9)
Supplement: Additional file 4: Table S1. — Summary distribution of matching variables before and after matching. (XLS 22 kb) [file 12859_2015_820_MOESM4_ESM.xls]

## Sheet: Foglio1
Matching variable	Before matching		p*	After matching		p*
	hemolyzed (n=26)	non hemolyzed (n=113)		hemolyzed (n=26)	non hemolyzed (n=52)
Disease status
relapse	17	58	0.275	17	34	1
no relapse	9	55		9	18
Age at drawing
≤ 52 yrs	10	59	0.277	10	27	0.338
> 52 yrs	16	54		16	25
Drawing year
<1991	5	30	0.011	5	12	0.950
1991-1993	7	57		7	14
>1993	14	26		14	26
