# Supplementary material for: Proposal of supervised data analysis strategy of plasma miRNAs from hybridisation array data with an application to assess hemolysis-related deregulation
Source: BMC Bioinformatics. 2015 Nov 18;16:388. doi: 10.1186/s12859-015-0820-9 (PMC4650369; doi:10.1186/s12859-015-0820-9)
Supplement: Additional file 5: Table S2. — Class comparison results in the training set with raw and ratio data. List of miRNAs and miRNA ratios significantly differentially expressed according to t- or AD test. The table also shows the class comparison results obtained on the validation set for the same miRNAs and miRNA ratios. Abbreviations: 'med': median of miRNA expression values; 'FC': miRNA fold change; 't.p': p-value at t-test; 'AD.p': p-value at AD test; 't.pFDR': False Discovery Rate (FDR)-adjusted p-value at t-test; 'AD.pFDR': FDR-adjusted p-value at AD test. (XLS 2059 kb) [file 12859_2015_820_MOESM5_ESM.xls]

## Sheet: Additional Table 1 - class c
		RAW DATA													RATIO DATA
		Training set						Testing set							Training set						Testing set
ID	miRNAs	med	FC	t.p	AD.p	t.pFDR	AD.pFDR	t.p	AD.p	t.pFDR	AD.pFDR		ID	miRNA ratios	med	FC	t.p	AD.p	t.pFDR	AD.pFDR	t.p	AD.p	t.pFDR	AD.pFDR
1	hsa-miR-16	6.48	2.89	0.00249	0.00087	0.05488	0.02068	0.03658	0.02855	0.03658	0.02855		1	hsa-miR-1203.hsa-miR-451	-2.52	0.14	0.00085	0.00167	0.0334	0.04345	0.01926	0.00794	0.03017	0.01235
2	hsa-miR-451	8.85	5.88	0.00082	0.00094	0.04283	0.02068	0.0143	0.01145	0.01906	0.01527		2	hsa-miR-1225-5p.hsa-miR-451	0.92	0.16	0.00143	0.00282	0.03859	0.05266	0.16679	0.16202	0.17297	0.16497
3	hsa-miR-486-5p	6.91	3.09	0.00146	0.00068	0.04283	0.02068	5e-05	1e-05	0.00018	4e-05		3	hsa-miR-1225-5p.hsa-miR-575	1.12	0.49	0.00234	0.00622	0.0487	0.08627	0.16865	0.12831	0.17409	0.13245
4	hsa-miR-92a	6.93	2.66	0.00101	0.00088	0.04283	0.02068	0.00047	7e-05	0.00095	0.00014		4	hsa-miR-1228.hsa-miR-451	-2.93	0.16	0.00055	0.00059	0.03224	0.02784	0.01579	0.00819	0.02563	0.01257
													5	hsa-miR-1228.hsa-miR-92a	-1.29	0.35	0.00025	0.0003	0.03224	0.02784	0.00038	3e-05	0.00134	9e-05
													6	hsa-miR-1246.hsa-miR-451	-0.19	0.26	0.00122	0.00255	0.03535	0.0498	0.00368	0.00527	0.00778	0.00888
													7	hsa-miR-1260.hsa-miR-16	-0.93	0.36	0.00174	0.00047	0.04253	0.02784	0.01965	0.0077	0.03036	0.01206
													8	hsa-miR-1260.hsa-miR-22	-0.65	0.59	0.01012	0.0023	0.12584	0.04759	0.002	0.00024	0.00476	0.00054
													9	hsa-miR-1260.hsa-miR-451	-3.15	0.17	0.00059	0.0006	0.03224	0.02784	0.00793	0.00484	0.01456	0.0084
													10	hsa-miR-1260.hsa-miR-486-5p	-1.28	0.33	0.00111	0.00062	0.03497	0.02784	3e-05	0	0.00033	0
													11	hsa-miR-1260.hsa-miR-92a	-1.31	0.39	0.0005	0.00062	0.03224	0.02784	0.00017	2e-05	0.00083	6e-05
													12	hsa-miR-1260b.hsa-miR-4257	0.28	1.22	0.02953	0.00177	0.24848	0.04417	0.93919	0.55674	0.94341	0.55674
													13	hsa-miR-1260b.hsa-miR-451	-2.72	0.22	0.00053	0.00105	0.03224	0.03295	0.01109	0.00155	0.0194	0.00292
													14	hsa-miR-1260b.hsa-miR-92a	-0.91	0.48	0.00057	0.00071	0.03224	0.02784	0.0002	0	0.00089	0
													15	hsa-miR-1274b.hsa-miR-451	-1.65	0.2	0.00078	0.00118	0.03224	0.03557	0.0181	0.00308	0.02875	0.00552
													16	hsa-miR-1274b.hsa-miR-92a	0.08	0.44	0.00038	0.00026	0.03224	0.02784	0.00058	4e-05	0.00178	0.00011
													17	hsa-miR-1280.hsa-miR-451	-2.7	0.19	0.00054	0.00058	0.03224	0.02784	0.01278	0.00506	0.02176	0.00859
													18	hsa-miR-1281.hsa-miR-16	-1.07	0.35	0.00215	0.00071	0.04676	0.02784	0.03231	0.02977	0.04471	0.03437
													19	hsa-miR-1281.hsa-miR-22	-0.63	0.58	0.0144	0.00193	0.15523	0.04566	0.00767	0.0003	0.01443	0.00065
													20	hsa-miR-1281.hsa-miR-451	-3.14	0.17	0.00075	0.00089	0.03224	0.03042	0.01271	0.00966	0.02176	0.01396
													21	hsa-miR-1281.hsa-miR-486-5p	-1.29	0.33	0.00109	0.00042	0.03497	0.02784	4e-05	0	0.00033	0
													22	hsa-miR-1281.hsa-miR-92a	-1.44	0.38	0.00071	0.00068	0.03224	0.02784	0.00035	4e-05	0.00132	0.00011
													23	hsa-miR-134.hsa-miR-451	-1.35	0.15	0.00055	0.0021	0.03224	0.04607	0.10768	0.04745	0.11738	0.0521
													24	hsa-miR-134.hsa-miR-92a	0.1	0.33	0.00097	0.00065	0.03444	0.02784	0.01798	0.01044	0.02875	0.01471
													25	hsa-miR-135a*.hsa-miR-16	-0.64	0.41	0.00173	0.00217	0.04247	0.04641	0.09224	0.01677	0.10229	0.02171
													26	hsa-miR-135a*.hsa-miR-451	-2.82	0.2	0.00027	0.0007	0.03224	0.02784	0.03275	0.00856	0.04471	0.01287
													27	hsa-miR-135a*.hsa-miR-486-5p	-0.98	0.38	0.00067	0.00055	0.03224	0.02784	8e-05	0	0.00053	0
													28	hsa-miR-135a*.hsa-miR-92a	-1.08	0.44	0.0002	0.00011	0.03224	0.02784	0.00111	0.0001	0.00299	0.00025
													29	hsa-miR-16.hsa-miR-1203	0.2	3.4	0.00228	0.00211	0.04795	0.04607	0.05286	0.02439	0.06429	0.02969
													30	hsa-miR-16.hsa-miR-1228	0.58	3.07	0.00146	0.00084	0.03877	0.0295	0.03963	0.03092	0.05191	0.03534
													31	hsa-miR-16.hsa-miR-1234	0.91	3	0.00153	0.00044	0.03946	0.02784	0.03703	0.03537	0.0488	0.03981
													32	hsa-miR-16.hsa-miR-1238	1.07	3.02	0.00185	0.00066	0.04387	0.02784	0.03681	0.02848	0.04879	0.03353
													33	hsa-miR-16.hsa-miR-1280	0.48	2.6	0.00204	0.00054	0.04539	0.02784	0.03293	0.01295	0.04471	0.01769
													34	hsa-miR-16.hsa-miR-1290	-0.04	2.46	0.00265	0.00178	0.05052	0.04417	0.00781	0.00492	0.0145	0.00848
													35	hsa-miR-16.hsa-miR-187*	0.83	3.38	0.00095	0.00102	0.03422	0.03259	0.04813	0.03611	0.06057	0.04044
													36	hsa-miR-16.hsa-miR-191*	1.13	2.85	0.00239	0.00069	0.04906	0.02784	0.03481	0.02877	0.0469	0.03357
													37	hsa-miR-16.hsa-miR-24	0.36	2.07	0.00121	0.00046	0.03535	0.02784	0.03214	0.00576	0.04471	0.00963
													38	hsa-miR-16.hsa-miR-320d	-0.05	2.68	0.00256	0.008	0.04955	0.102	0.17318	0.09524	0.17795	0.10111
													39	hsa-miR-16.hsa-miR-4257	0.64	2.75	0.00075	0.00034	0.03224	0.02784	0.03497	0.01558	0.0469	0.02053
													40	hsa-miR-16.hsa-miR-4271	-0.38	2.9	0.00188	0.00241	0.04404	0.0485	0.11518	0.02355	0.12464	0.02883
													41	hsa-miR-16.hsa-miR-4286	0.55	2.82	0.00106	0.00032	0.03497	0.02784	0.02701	0.00619	0.04007	0.01017
													42	hsa-miR-16.hsa-miR-451	-2.21	0.49	0.00113	0.00427	0.035	0.06956	0.00395	0.00458	0.00811	0.00803
													43	hsa-miR-16.hsa-miR-548q	0.03	2.95	0.00262	0.00228	0.05049	0.04759	0.09474	0.02345	0.10454	0.02883
													44	hsa-miR-16.hsa-miR-551b*	0.99	3.2	0.00102	0.00062	0.03454	0.02784	0.03239	0.01729	0.04471	0.02213
													45	hsa-miR-16.hsa-miR-671-5p	-0.45	2.76	0.00248	0.00246	0.04944	0.04905	0.06494	0.01445	0.07498	0.01938
													46	hsa-miR-187*.hsa-miR-4306	-0.54	0.49	0.00456	0.00252	0.07399	0.04947	0.0012	0.0002	0.00317	0.00045
													47	hsa-miR-187*.hsa-miR-451	-3.24	0.15	0.00041	0.00076	0.03224	0.0288	0.01893	0.01082	0.02986	0.01505
													48	hsa-miR-188-5p.hsa-miR-4306	0.15	0.63	0.00713	0.00124	0.09992	0.03596	0.01293	0.00235	0.02178	0.00433
													49	hsa-miR-191*.hsa-miR-22	-0.61	0.58	0.01633	0.0025	0.1703	0.04947	0.00952	0.00042	0.01706	0.00086
													50	hsa-miR-191*.hsa-miR-451	-3.21	0.17	0.0008	0.00066	0.03224	0.02784	0.01371	0.0084	0.02274	0.01276
													51	hsa-miR-191*.hsa-miR-92a	-1.48	0.38	0.0008	0.0006	0.03224	0.02784	0.00042	6e-05	0.00137	0.00016
													52	hsa-miR-1914*.hsa-miR-451	-2.28	0.16	0.00184	0.00339	0.04387	0.06008	0.0476	0.01082	0.06024	0.01505
													53	hsa-miR-1915.hsa-miR-451	1.22	0.18	0.00067	0.00226	0.03224	0.04759	0.13652	0.04102	0.14563	0.04549
													54	hsa-miR-1915.hsa-miR-486-5p	2.83	0.35	0.00145	0.00198	0.03877	0.04566	0.00158	0.00032	0.00397	0.00069
													55	hsa-miR-1915.hsa-miR-92a	2.82	0.4	0.00222	0.00207	0.04732	0.04607	0.03071	0.0125	0.04438	0.01718
													56	hsa-miR-202.hsa-miR-3196	-0.06	1.76	0.00251	0.00187	0.04944	0.04474	0.94979	0.33881	0.94979	0.34033
													57	hsa-miR-21.hsa-miR-16	0.07	0.63	0.00992	0.00109	0.12412	0.03392	0.01671	0.01541	0.02692	0.02043
													58	hsa-miR-21.hsa-miR-451	-1.87	0.31	0.00022	0.00056	0.03224	0.02784	0.00394	0.0036	0.00811	0.0064
													59	hsa-miR-22.hsa-miR-1234	0.44	1.82	0.0073	0.00151	0.10131	0.04042	0.00635	0.00034	0.01243	0.00071
													60	hsa-miR-22.hsa-miR-1238	0.52	1.83	0.01029	0.00182	0.12703	0.04438	0.00783	0.00044	0.0145	0.00088
													61	hsa-miR-22.hsa-miR-187*	0.51	2.05	0.00274	0.00212	0.05166	0.04607	0.00538	0.00129	0.01085	0.00245
													62	hsa-miR-22.hsa-miR-4257	0.42	1.67	0.00231	0.00062	0.04839	0.02784	0.00112	3e-05	0.00299	9e-05
													63	hsa-miR-22.hsa-miR-4286	0.37	1.71	0.00434	0.0017	0.07192	0.0436	0.00238	0.00017	0.0055	0.0004
													64	hsa-miR-22.hsa-miR-451	-2.3	0.3	0.00148	0.00381	0.03891	0.0654	0.0627	0.0512	0.07353	0.0554
													65	hsa-miR-22.hsa-miR-551b*	0.62	1.94	0.00398	0.00198	0.06926	0.04566	0.00564	0.00016	0.01127	0.00039
													66	hsa-miR-223.hsa-miR-451	-1.95	0.34	0.00043	0.0015	0.03224	0.04042	0.0028	0.00018	0.00628	0.00042
													67	hsa-miR-2861.hsa-miR-451	2.46	0.18	0.00168	0.00351	0.04175	0.06163	0.14703	0.10435	0.15535	0.10923
													68	hsa-miR-3156.hsa-miR-451	-2.39	0.23	0.00133	0.00129	0.0368	0.03685	0.02922	0.00622	0.0425	0.01017
													69	hsa-miR-3162.hsa-miR-451	0.15	0.19	0.00087	0.00124	0.03374	0.03596	0.0644	0.01018	0.07474	0.01452
													70	hsa-miR-3188.hsa-miR-202	-0.19	0.63	0.04148	0.00201	0.3065	0.04598	0.89762	0.20668	0.9057	0.20949
													71	hsa-miR-3188.hsa-miR-451	-1.97	0.19	0.00054	0.00133	0.03224	0.03716	0.05629	0.01116	0.0673	0.01543
													72	hsa-miR-3188.hsa-miR-92a	-0.26	0.42	0.0007	0.00019	0.03224	0.02784	0.00391	0.0001	0.00811	0.00025
													73	hsa-miR-3195.hsa-miR-4271	-0.45	1.22	0.01285	0.00237	0.14639	0.04841	0.29317	0.1028	0.2985	0.10811
													74	hsa-miR-3195.hsa-miR-451	-1.93	0.21	0.00081	0.00172	0.03224	0.0436	0.04637	0.01594	0.0595	0.02076
													75	hsa-miR-3195.hsa-miR-92a	-0.61	0.45	0.00373	0.00252	0.06543	0.04947	0.00296	0.00033	0.00657	0.0007
													76	hsa-miR-320a.hsa-miR-451	-2.22	0.19	0.00076	0.00133	0.03224	0.03716	0.05191	0.01414	0.06372	0.0192
													77	hsa-miR-320a.hsa-miR-486-5p	-0.89	0.36	0.00021	0.0002	0.03224	0.02784	1e-05	0	0.00027	0
													78	hsa-miR-320a.hsa-miR-92a	-0.81	0.42	0.00026	0.00015	0.03224	0.02784	0.0004	2e-05	0.00136	6e-05
													79	hsa-miR-320b.hsa-miR-187*	0.15	1.57	0.00243	0.00215	0.04906	0.04624	0.00349	0.00025	0.00752	0.00055
													80	hsa-miR-320b.hsa-miR-451	-2.81	0.23	0.00069	0.00213	0.03224	0.04607	0.04872	0.02859	0.06096	0.03353
													81	hsa-miR-320b.hsa-miR-92a	-1.21	0.5	2e-05	7e-05	0.03224	0.02784	0.00011	3e-05	0.00061	9e-05
													82	hsa-miR-3656.hsa-miR-451	0.81	0.21	0.00203	0.00463	0.04539	0.07294	0.15926	0.10077	0.16593	0.10647
													83	hsa-miR-3663-3p.hsa-miR-451	-0.78	0.19	0.0008	0.00238	0.03224	0.04841	0.0531	0.02591	0.06429	0.0312
													84	hsa-miR-3663-3p.hsa-miR-486-5p	0.84	0.36	0.00108	0.00085	0.03497	0.02958	0.00016	0	0.0008	0
													85	hsa-miR-3663-3p.hsa-miR-92a	0.73	0.42	0.0009	0.00065	0.03374	0.02784	0.00301	0.00017	0.00662	0.0004
													86	hsa-miR-3665.hsa-miR-451	1.33	0.19	0.00117	0.00232	0.03513	0.04775	0.10684	0.04951	0.11731	0.05384
													87	hsa-miR-3665.hsa-miR-486-5p	2.81	0.36	0.00186	0.00239	0.04387	0.04841	0.00069	4e-05	0.00207	0.00011
													88	hsa-miR-3667-5p.hsa-miR-451	-1.78	0.22	0.00091	0.00114	0.03374	0.03491	0.05186	0.0095	0.06372	0.01389
													89	hsa-miR-3679-5p.hsa-miR-451	-0.05	0.23	0.00169	0.00268	0.04176	0.0513	0.07302	0.00955	0.08318	0.01389
													90	hsa-miR-4257.hsa-miR-4306	-0.59	0.6	0.00125	0.00031	0.03587	0.02784	0.00091	3e-05	0.00259	9e-05
													91	hsa-miR-4257.hsa-miR-451	-2.85	0.18	0.00016	0.00038	0.03224	0.02784	0.0132	0.00501	0.02206	0.00857
													92	hsa-miR-4270.hsa-miR-451	-0.23	0.18	0.0011	0.00437	0.03497	0.06999	0.12872	0.13835	0.13796	0.14216
													93	hsa-miR-4271.hsa-miR-4306	0.48	0.57	0.00118	0.00045	0.03513	0.02784	0.02087	0.00241	0.0318	0.00435
													94	hsa-miR-4271.hsa-miR-451	-1.56	0.17	0.00021	0.00049	0.03224	0.02784	0.04115	0.01444	0.05359	0.01938
													95	hsa-miR-4281.hsa-miR-451	2.01	0.17	0.00108	0.00298	0.03497	0.05484	0.14009	0.08751	0.14872	0.09334
													96	hsa-miR-4286.hsa-miR-451	-2.83	0.17	0.00036	0.00029	0.03224	0.02784	0.01005	0.00459	0.01787	0.00803
													97	hsa-miR-4298.hsa-miR-451	-1.57	0.21	0.00053	0.00135	0.03224	0.03745	0.03527	0.01688	0.04703	0.02173
													98	hsa-miR-4298.hsa-miR-92a	-0.18	0.47	0.00253	0.00057	0.04951	0.02784	0.00199	1e-05	0.00476	4e-05
													99	hsa-miR-4313.hsa-miR-16	-0.95	0.34	0.00222	0.00065	0.04732	0.02784	0.03232	0.03181	0.04471	0.03617
													100	hsa-miR-4313.hsa-miR-22	-0.42	0.56	0.01364	0.00168	0.15131	0.04345	0.00695	0.00036	0.01342	0.00074
													101	hsa-miR-4313.hsa-miR-451	-3.09	0.17	0.00077	0.00072	0.03224	0.02784	0.01282	0.00897	0.02176	0.0134
													102	hsa-miR-4313.hsa-miR-486-5p	-1.31	0.32	0.00108	0.00053	0.03497	0.02784	4e-05	1e-05	0.00033	4e-05
													103	hsa-miR-4313.hsa-miR-92a	-1.4	0.37	0.00076	0.00071	0.03224	0.02784	0.00038	0.0001	0.00134	0.00025
													104	hsa-miR-4314.hsa-miR-451	-0.17	0.14	0.00199	0.00633	0.04539	0.08668	0.05206	0.04218	0.06372	0.04654
													105	hsa-miR-4314.hsa-miR-486-5p	1.26	0.26	0.00015	0.00029	0.03224	0.02784	1e-05	1e-05	0.00025	4e-05
													106	hsa-miR-4314.hsa-miR-92a	1.4	0.3	0.00089	0.00102	0.03374	0.03259	0.00186	0.00047	0.00457	0.00093
													107	hsa-miR-4327.hsa-miR-451	-1.21	0.17	0.00136	0.00335	0.03681	0.05965	0.10795	0.06854	0.11738	0.07346
													108	hsa-miR-451.hsa-miR-1234	3.13	6.11	0.00059	0.00096	0.03224	0.03168	0.01476	0.00819	0.02414	0.01257
													109	hsa-miR-451.hsa-miR-1238	3.11	6.16	0.00071	0.00096	0.03224	0.03168	0.01462	0.01029	0.02409	0.01459
													110	hsa-miR-451.hsa-miR-1268	0.72	4.89	0.00134	0.00229	0.0368	0.04759	0.05816	0.02925	0.06893	0.03395
													111	hsa-miR-451.hsa-miR-1275	1.72	5.37	0.00046	0.00078	0.03224	0.02925	0.06653	0.0224	0.07643	0.02772
													112	hsa-miR-451.hsa-miR-1290	2.02	5.01	0.00021	0.00082	0.03224	0.02934	0.00311	0.00241	0.00677	0.00435
													113	hsa-miR-451.hsa-miR-150*	1.44	5.82	0.0009	0.0018	0.03374	0.04417	0.07763	0.04912	0.08695	0.05367
													114	hsa-miR-451.hsa-miR-188-5p	1.96	5.4	0.00036	0.00063	0.03224	0.02784	0.03168	0.00843	0.04471	0.01276
													115	hsa-miR-451.hsa-miR-24	2.48	4.22	0.00034	0.00052	0.03224	0.02784	0.01101	0.00234	0.0194	0.00433
													116	hsa-miR-451.hsa-miR-302d*	3.07	6.89	0.00227	0.00381	0.04795	0.0654	0.03209	0.01587	0.04471	0.02076
													117	hsa-miR-451.hsa-miR-30a	2.87	7.67	0.00161	0.00527	0.04066	0.07942	0.05624	0.02182	0.0673	0.02731
													118	hsa-miR-451.hsa-miR-3138	1.93	5.16	0.00023	0.00066	0.03224	0.02784	0.0205	0.00615	0.03146	0.01017
													119	hsa-miR-451.hsa-miR-3141	-0.49	7	0.00254	0.00548	0.04951	0.08007	0.0733	0.02203	0.08318	0.02742
													120	hsa-miR-451.hsa-miR-3196	1.36	5.85	0.00037	0.00063	0.03224	0.02784	0.06431	0.01981	0.07474	0.02507
													121	hsa-miR-451.hsa-miR-320c	-0.03	4.62	0.00217	0.00494	0.04676	0.07564	0.1753	0.15559	0.17931	0.15914
													122	hsa-miR-451.hsa-miR-320d	2.4	5.46	0.00068	0.00213	0.03224	0.04607	0.04645	0.03205	0.0595	0.03626
													123	hsa-miR-451.hsa-miR-3652	1.45	4.37	0.00131	0.00397	0.03657	0.06724	0.06241	0.02683	0.07353	0.03197
													124	hsa-miR-451.hsa-miR-4306	2.15	3.38	0.00099	0.00179	0.03454	0.04417	0.15011	0.12215	0.15787	0.12667
													125	hsa-miR-451.hsa-miR-483-5p	0.59	4.79	0.00117	0.00202	0.03513	0.04598	0.04914	0.01477	0.06115	0.01969
													126	hsa-miR-451.hsa-miR-551b*	3.21	6.52	0.00045	0.00088	0.03224	0.03035	0.0122	0.00936	0.02119	0.01379
													127	hsa-miR-451.hsa-miR-572	0.98	5.11	0.00242	0.00544	0.04906	0.08007	0.07758	0.0284	0.08695	0.03353
													128	hsa-miR-451.hsa-miR-638	-2.14	5.32	0.00245	0.00494	0.04906	0.07564	0.15094	0.12107	0.158	0.12614
													129	hsa-miR-451.hsa-miR-762	0.63	6.34	0.00064	0.00351	0.03224	0.06163	0.12094	0.06733	0.13025	0.07251
													130	hsa-miR-486-5p.hsa-miR-1203	0.64	3.64	0.00026	0.00034	0.03224	0.02784	1e-05	0	0.00025	0
													131	hsa-miR-486-5p.hsa-miR-1228	1.2	3.28	0.00039	0.00026	0.03224	0.02784	4e-05	0	0.00033	0
													132	hsa-miR-486-5p.hsa-miR-1234	1.24	3.21	0.00058	0.00032	0.03224	0.02784	4e-05	1e-05	0.00033	4e-05
													133	hsa-miR-486-5p.hsa-miR-1238	1.29	3.23	0.00073	0.00042	0.03224	0.02784	4e-05	1e-05	0.00033	4e-05
													134	hsa-miR-486-5p.hsa-miR-1260b	0.85	2.4	0.00154	0.00187	0.03946	0.04474	2e-05	0	0.00033	0
													135	hsa-miR-486-5p.hsa-miR-1274b	0.02	2.66	0.00093	0.00065	0.034	0.02784	6e-05	0	0.00044	0
													136	hsa-miR-486-5p.hsa-miR-1275	0.09	2.82	0.00157	0.00058	0.0399	0.02784	0.00044	1e-05	0.0014	4e-05
													137	hsa-miR-486-5p.hsa-miR-1280	0.83	2.78	0.00057	0.00025	0.03224	0.02784	3e-05	0	0.00033	0
													138	hsa-miR-486-5p.hsa-miR-1290	0.47	2.63	0.00135	0.00161	0.0368	0.0428	2e-05	1e-05	0.00033	4e-05
													139	hsa-miR-486-5p.hsa-miR-134	-0.02	3.47	0.00057	0.00043	0.03224	0.02784	0.00083	0.00011	0.00243	0.00027
													140	hsa-miR-486-5p.hsa-miR-150*	-0.15	3.06	0.00183	0.0007	0.04387	0.02784	0.00044	2e-05	0.0014	6e-05
													141	hsa-miR-486-5p.hsa-miR-187*	1.26	3.62	0.0002	0.00022	0.03224	0.02784	3e-05	0	0.00033	0
													142	hsa-miR-486-5p.hsa-miR-188-5p	0.52	2.83	0.00064	0.00032	0.03224	0.02784	9e-05	0	0.00056	0
													143	hsa-miR-486-5p.hsa-miR-191*	1.36	3.05	0.00115	0.00053	0.03513	0.02784	4e-05	1e-05	0.00033	4e-05
													144	hsa-miR-486-5p.hsa-miR-1914*	0.77	3.2	0.00096	0.00145	0.03438	0.03965	8e-05	0	0.00053	0
													145	hsa-miR-486-5p.hsa-miR-302d*	1.32	3.62	0.00061	0.00052	0.03224	0.02784	2e-05	0	0.00033	0
													146	hsa-miR-486-5p.hsa-miR-30a	1.17	4.03	0.0002	0.00019	0.03224	0.02784	5e-05	0	0.00037	0
													147	hsa-miR-486-5p.hsa-miR-3125	-6.38	3.59	0.00278	0.0012	0.05224	0.03589	3e-05	0	0.00033	0
													148	hsa-miR-486-5p.hsa-miR-3138	0.42	2.71	0.00202	0.00271	0.04539	0.05155	0.00014	0	0.00074	0
													149	hsa-miR-486-5p.hsa-miR-3141	-2.08	3.67	0.00029	0.00066	0.03224	0.02784	0.00015	0	0.0008	0
													150	hsa-miR-486-5p.hsa-miR-3162	-1.65	2.73	0.00296	0.00242	0.05397	0.0485	0.00039	1e-05	0.00134	4e-05
													151	hsa-miR-486-5p.hsa-miR-3188	0.17	2.75	0.00063	0.00056	0.03224	0.02784	0.00018	0	0.00083	0
													152	hsa-miR-486-5p.hsa-miR-3195	0.63	2.55	0.0025	0.00227	0.04944	0.04759	0.00018	1e-05	0.00083	4e-05
													153	hsa-miR-486-5p.hsa-miR-3196	-0.19	3.07	0.00073	0.0005	0.03224	0.02784	0.00029	0	0.00114	0
													154	hsa-miR-486-5p.hsa-miR-320b	1.02	2.3	0.0003	0.00012	0.03224	0.02784	0	0	0.00025	0
													155	hsa-miR-486-5p.hsa-miR-320d	0.66	2.87	9e-05	0.00012	0.03224	0.02784	1e-05	0	0.00025	0
													156	hsa-miR-486-5p.hsa-miR-3652	0.2	2.3	0.00896	0.00145	0.11551	0.03965	0.00018	0	0.00083	0
													157	hsa-miR-486-5p.hsa-miR-4257	1.07	2.94	0.00014	4e-05	0.03224	0.02784	3e-05	0	0.00033	0
													158	hsa-miR-486-5p.hsa-miR-4271	0.13	3.1	0.0002	0.00018	0.03224	0.02784	0.00016	0	0.0008	0
													159	hsa-miR-486-5p.hsa-miR-4281	-3.27	3.09	0.00215	0.00266	0.04676	0.05117	0.00261	0.00043	0.00596	0.00087
													160	hsa-miR-486-5p.hsa-miR-4286	1	3.01	0.00071	0.00035	0.03224	0.02784	5e-05	0	0.00036	0
													161	hsa-miR-486-5p.hsa-miR-4298	0.09	2.49	0.00204	0.00091	0.04539	0.03083	0.00017	0	0.00083	0
													162	hsa-miR-486-5p.hsa-miR-4306	0.65	1.78	0.00239	0.00209	0.04906	0.04607	0	0	0.00025	0
													163	hsa-miR-486-5p.hsa-miR-4327	-0.23	3	0.00281	0.00184	0.05238	0.04458	0.00106	6e-05	0.00293	0.00016
													164	hsa-miR-486-5p.hsa-miR-498	0.56	3.63	0.0013	0.00149	0.03657	0.04042	3e-05	0	0.00033	0
													165	hsa-miR-486-5p.hsa-miR-548q	0.68	3.16	0.00016	0.00022	0.03224	0.02784	4e-05	0	0.00033	0
													166	hsa-miR-486-5p.hsa-miR-551b*	1.25	3.42	0.00033	0.00031	0.03224	0.02784	2e-05	0	0.00033	0
													167	hsa-miR-486-5p.hsa-miR-631	-0.01	3.63	0.00022	7e-05	0.03224	0.02784	2e-05	0	0.00033	0
													168	hsa-miR-486-5p.hsa-miR-642b	-1.79	3.93	0.00151	0.00121	0.03934	0.03591	2e-05	0	0.00033	0
													169	hsa-miR-486-5p.hsa-miR-654-5p	0.1	3.21	0.00049	0.00033	0.03224	0.02784	1e-05	0	0.00025	0
													170	hsa-miR-486-5p.hsa-miR-671-5p	0.2	2.95	0.00016	0.00012	0.03224	0.02784	4e-05	0	0.00033	0
													171	hsa-miR-486-5p.hsa-miR-720	-0.63	3.25	0.0002	0.00017	0.03224	0.02784	0.0001	0	0.00059	0
													172	hsa-miR-486-5p.hsa-miR-762	-0.45	3.33	0.00155	0.00177	0.03946	0.04417	0.00222	0.00035	0.00524	0.00073
													173	hsa-miR-486-5p.hsa-miR-765	0.69	2.58	0.00102	0.00034	0.03454	0.02784	8e-05	0	0.00053	0
													174	hsa-miR-486-5p.hsa-miR-874	-1.53	4.32	0.00102	0.00074	0.03454	0.02833	2e-05	0	0.00033	0
													175	hsa-miR-548q.hsa-miR-4306	-0.08	0.56	0.00374	0.00203	0.06543	0.04598	0.00851	0.00127	0.0155	0.00243
													176	hsa-miR-548q.hsa-miR-451	-2.24	0.17	0.00042	0.00103	0.03224	0.03259	0.03255	0.00913	0.04471	0.01354
													177	hsa-miR-548q.hsa-miR-92a	-0.7	0.37	0.00013	6e-05	0.03224	0.02784	0.00096	1e-05	0.00268	4e-05
													178	hsa-miR-631.hsa-miR-451	-1.57	0.14	0.00216	0.00548	0.04676	0.08007	0.04648	0.02516	0.0595	0.03046
													179	hsa-miR-631.hsa-miR-92a	0.02	0.32	0.00093	0.0008	0.034	0.02925	0.0019	0.0003	0.00461	0.00065
													180	hsa-miR-654-5p.hsa-miR-451	-1.78	0.16	0.00197	0.00418	0.04539	0.06897	0.02792	0.00759	0.04087	0.01197
													181	hsa-miR-654-5p.hsa-miR-92a	-0.15	0.36	0.00102	0.00227	0.03454	0.04759	0.00057	4e-05	0.00178	0.00011
													182	hsa-miR-663.hsa-miR-202	-0.55	0.55	0.00267	0.00196	0.05052	0.04566	0.61554	0.27221	0.6239	0.27466
													183	hsa-miR-663.hsa-miR-451	-1.64	0.17	0.00068	0.00094	0.03224	0.03156	0.0472	0.01016	0.06007	0.01452
													184	hsa-miR-663.hsa-miR-486-5p	-0.39	0.32	0.00076	0.00041	0.03224	0.02784	0.00037	0	0.00134	0
													185	hsa-miR-663.hsa-miR-92a	-0.41	0.37	0.00113	0.00045	0.035	0.02784	0.0043	0.00034	0.00875	0.00071
													186	hsa-miR-671-5p.hsa-miR-4306	0.44	0.6	0.00163	0.00054	0.04075	0.02784	0.00366	3e-05	0.00778	9e-05
													187	hsa-miR-671-5p.hsa-miR-451	-1.73	0.18	0.00028	0.00051	0.03224	0.02784	0.02303	0.00743	0.03462	0.01189
													188	hsa-miR-718.hsa-miR-451	-2	0.19	0.00056	0.00116	0.03224	0.03524	0.0322	0.00749	0.04471	0.0119
													189	hsa-miR-718.hsa-miR-486-5p	-0.44	0.37	0.00244	0.0011	0.04906	0.03396	9e-05	0	0.00056	0
													190	hsa-miR-718.hsa-miR-92a	-0.62	0.43	0.00184	0.00038	0.04387	0.02784	0.00137	3e-05	0.00354	9e-05
													191	hsa-miR-720.hsa-miR-16	1.13	0.33	0.0019	0.00198	0.04433	0.04566	0.07945	0.01792	0.08854	0.02281
													192	hsa-miR-720.hsa-miR-451	-0.94	0.16	0.00061	0.00123	0.03224	0.03596	0.02646	0.00721	0.03952	0.0117
													193	hsa-miR-720.hsa-miR-92a	0.64	0.36	0.00018	0.00032	0.03224	0.02784	0.00131	2e-05	0.00342	6e-05
													194	hsa-miR-765.hsa-miR-451	-2.1	0.2	0.00043	0.00081	0.03224	0.02925	0.02163	0.0073	0.03274	0.01176
													195	hsa-miR-92a.hsa-miR-1203	0.75	3.14	0.00043	0.00103	0.03224	0.03259	0.0002	1e-05	0.00089	4e-05
													196	hsa-miR-92a.hsa-miR-1234	1.39	2.77	0.00034	0.00031	0.03224	0.02784	0.00041	3e-05	0.00136	9e-05
													197	hsa-miR-92a.hsa-miR-1238	1.43	2.79	0.00055	0.00052	0.03224	0.02784	0.00042	7e-05	0.00137	0.00018
													198	hsa-miR-92a.hsa-miR-1275	0.13	2.43	0.00214	0.00081	0.04676	0.02925	0.00711	0.00113	0.0135	0.00218
													199	hsa-miR-92a.hsa-miR-1280	0.94	2.4	0.00022	0.00023	0.03224	0.02784	0.00031	0	0.00119	0
													200	hsa-miR-92a.hsa-miR-1290	0.47	2.27	0.00071	0.00133	0.03224	0.03716	3e-05	1e-05	0.00033	4e-05
													201	hsa-miR-92a.hsa-miR-150*	-0.21	2.64	0.00245	0.00072	0.04906	0.02784	0.00884	0.00236	0.01597	0.00433
													202	hsa-miR-92a.hsa-miR-187*	1.32	3.12	0.00014	0.00018	0.03224	0.02784	0.00038	2e-05	0.00134	6e-05
													203	hsa-miR-92a.hsa-miR-188-5p	0.54	2.45	0.0006	0.0002	0.03224	0.02784	0.00142	1e-05	0.00362	4e-05
													204	hsa-miR-92a.hsa-miR-22	0.78	1.52	0.00266	0.00195	0.05052	0.04566	0.00174	0.00014	0.00434	0.00034
													205	hsa-miR-92a.hsa-miR-24	0.92	1.91	0.00113	0.00084	0.035	0.0295	0.00026	0	0.00109	0
													206	hsa-miR-92a.hsa-miR-302d*	1.38	3.12	0.002	0.00313	0.04539	0.05643	0.00086	6e-05	0.00248	0.00016
													207	hsa-miR-92a.hsa-miR-30a	1.22	3.48	0.00122	0.00171	0.03535	0.0436	0.00279	0.0002	0.00628	0.00045
													208	hsa-miR-92a.hsa-miR-3138	0.32	2.34	0.00217	0.00125	0.04676	0.03598	0.0011	0	0.00299	0
													209	hsa-miR-92a.hsa-miR-3141	-2.24	3.17	0.00256	0.00395	0.04955	0.0672	0.00701	0.00065	0.01342	0.00127
													210	hsa-miR-92a.hsa-miR-3196	-0.19	2.65	0.0009	0.00025	0.03374	0.02784	0.00576	0.00061	0.01142	0.0012
													211	hsa-miR-92a.hsa-miR-320d	0.77	2.47	0.00039	9e-05	0.03224	0.02784	0.00013	0	0.00073	0
													212	hsa-miR-92a.hsa-miR-4257	1.1	2.54	2e-05	2e-05	0.03224	0.02784	0.00025	0	0.00106	0
													213	hsa-miR-92a.hsa-miR-4271	0.2	2.68	0.00017	9e-05	0.03224	0.02784	0.0023	2e-05	0.00537	6e-05
													214	hsa-miR-92a.hsa-miR-4286	1.05	2.6	0.00028	0.00032	0.03224	0.02784	0.00031	3e-05	0.00119	9e-05
													215	hsa-miR-92a.hsa-miR-4306	0.57	1.53	0.00118	0.00103	0.03513	0.03259	0.00028	8e-05	0.00114	0.00021
													216	hsa-miR-92a.hsa-miR-4327	-0.37	2.59	0.00433	0.00164	0.07192	0.043	0.01949	0.02046	0.03031	0.02575
													217	hsa-miR-92a.hsa-miR-551b*	1.34	2.95	0.0002	0.00031	0.03224	0.02784	0.00023	1e-05	0.00098	4e-05
													218	hsa-miR-92a.hsa-miR-671-5p	0.17	2.55	0.00013	0.00014	0.03224	0.02784	0.00063	0	0.0019	0
													219	hsa-miR-92a.hsa-miR-762	-0.62	2.87	0.00197	0.00314	0.04539	0.05643	0.02748	0.0266	0.0405	0.03186
													220	hsa-miR-92a.hsa-miR-765	0.67	2.23	0.00148	0.00058	0.03891	0.02784	0.00083	0	0.00243	0
													221	hsa-miR-939.hsa-miR-451	-1.13	0.2	0.00054	0.00164	0.03224	0.043	0.07353	0.0369	0.08318	0.04112
													222	hsa-miR-939.hsa-miR-486-5p	0.42	0.38	0.0013	0.0008	0.03657	0.02925	0.00031	0	0.00119	0
													223	hsa-miR-939.hsa-miR-92a	0.46	0.44	0.00131	0.00056	0.03657	0.02784	0.00638	0.00019	0.01243	0.00044
													224	hsa-miR-940.hsa-miR-451	-0.91	0.22	0.00109	0.00208	0.03497	0.04607	0.05649	0.03047	0.0673	0.035
