# Supplementary material for: Proposal of supervised data analysis strategy of plasma miRNAs from hybridisation array data with an application to assess hemolysis-related deregulation
Source: BMC Bioinformatics. 2015 Nov 18;16:388. doi: 10.1186/s12859-015-0820-9 (PMC4650369; doi:10.1186/s12859-015-0820-9)
Supplement: Additional file 7: Table S3. — Complete list of features selected in the training set with raw and ratio data by applying Elastic Smoothly Clipped Absolute Deviation (SCAD) Support Vector Machines (SVM), Random Forests (RF) with Boruta feature selection method and Prediction Analysis for Microarrays (PAM) on bootstrap samples. (XLS 114 kb) [file 12859_2015_820_MOESM7_ESM.xls]

## Sheet: Classifica_1000BOOT_RAW_f90_see
RAW DATA				RATIO DATA
ID	miRNAs	N		ID	miRNA ratios	N
1	hsa-miR-451	846		1	hsa-miR-486-5p.hsa-miR-4257	357
2	hsa-miR-16	779		2	hsa-miR-92a.hsa-miR-4257	304
3	hsa-miR-486-5p	734		3	hsa-miR-486-5p.hsa-miR-4286	282
4	hsa-miR-92a	668		4	hsa-miR-4286.hsa-miR-451	270
5	hsa-miR-22	448		5	hsa-miR-663.hsa-miR-486-5p	247
6	hsa-miR-4306	209		6	hsa-miR-486-5p.hsa-miR-631	227
7	hsa-miR-21	208		7	hsa-miR-486-5p.hsa-miR-551b*	221
8	hsa-miR-575	208		8	hsa-miR-16.hsa-miR-4286	214
9	hsa-miR-4284	187		9	hsa-miR-1260.hsa-miR-486-5p	168
10	hsa-miR-202	181		10	hsa-miR-4314.hsa-miR-486-5p	166
11	hsa-miR-33b*	172		11	hsa-miR-4257.hsa-miR-451	162
12	hsa-miR-223	160		12	hsa-miR-486-5p.hsa-miR-1234	158
13	hsa-miR-24	142		13	hsa-miR-486-5p.hsa-miR-4271	158
14	hsa-miR-3648	132		14	hsa-miR-1281.hsa-miR-486-5p	157
15	hsa-miR-630	117		15	hsa-miR-486-5p.hsa-miR-1238	157
16	hsa-miR-663	98		16	hsa-miR-92a.hsa-miR-4286	157
17	hsa-miR-4314	91		17	hsa-miR-486-5p.hsa-miR-187*	148
18	hsa-miR-187*	78		18	hsa-miR-486-5p.hsa-miR-548q	147
19	hsa-miR-1305	70		19	hsa-miR-4313.hsa-miR-486-5p	144
20	hsa-miR-3196	65		20	hsa-miR-486-5p.hsa-miR-1203	143
21	hsa-miR-320b	62		21	hsa-miR-486-5p.hsa-miR-720	143
22	hsa-miR-3663-3p	55		22	hsa-miR-486-5p.hsa-miR-191*	140
23	hsa-miR-134	54		23	hsa-miR-548q.hsa-miR-92a	137
24	hsa-miR-642b	54		24	hsa-miR-320a.hsa-miR-486-5p	136
25	hsa-miR-548q	53		25	hsa-miR-486-5p.hsa-miR-1228	136
26	hsa-miR-551b*	53		26	hsa-miR-486-5p.hsa-miR-654-5p	136
27	hsa-miR-188-5p	46		27	hsa-miR-21.hsa-miR-451	134
28	hsa-miR-4271	46		28	hsa-miR-486-5p.hsa-miR-671-5p	132
29	hsa-miR-4257	45		29	hsa-miR-486-5p.hsa-miR-30a	127
30	hsa-miR-1203	42		30	hsa-miR-671-5p.hsa-miR-451	126
31	hsa-miR-3125	42		31	hsa-miR-22.hsa-miR-4257	121
32	hsa-miR-631	41		32	hsa-miR-486-5p.hsa-miR-1280	117
33	hsa-miR-671-5p	41		33	hsa-miR-486-5p.hsa-miR-320b	117
34	hsa-miR-1275	40		34	hsa-miR-663.hsa-miR-92a	112
35	hsa-miR-3138	40		35	hsa-miR-486-5p.hsa-miR-188-5p	111
36	hsa-miR-3141	40		36	hsa-miR-92a.hsa-miR-671-5p	110
37	hsa-miR-874	36		37	hsa-miR-486-5p.hsa-miR-1274b	108
38	hsa-miR-940	36		38	hsa-miR-92a.hsa-miR-188-5p	106
39	hsa-miR-3162	35		39	hsa-miR-92a.hsa-miR-3196	105
40	hsa-miR-1246	34		40	hsa-miR-486-5p.hsa-miR-1275	103
41	hsa-miR-483-5p	32		41	hsa-miR-486-5p.hsa-miR-134	102
42	hsa-miR-498	31		42	hsa-miR-92a.hsa-miR-4271	102
43	hsa-miR-1268	28		43	hsa-miR-16.hsa-miR-4257	96
44	hsa-miR-1915	27		44	hsa-miR-486-5p.hsa-miR-3196	94
45	hsa-miR-1202	26		45	hsa-miR-486-5p.hsa-miR-765	93
46	hsa-miR-1225-5p	24		46	hsa-miR-92a.hsa-miR-765	93
47	hsa-miR-765	23		47	hsa-miR-1260.hsa-miR-451	86
48	hsa-miR-1260b	22		48	hsa-miR-663.hsa-miR-202	86
49	hsa-miR-3195	19		49	hsa-miR-1260.hsa-miR-16	81
50	hsa-miR-720	19		50	hsa-miR-92a.hsa-miR-1275	81
51	hsa-miR-762	19		51	hsa-miR-486-5p.hsa-miR-320d	80
52	hsa-miR-3156	18		52	hsa-miR-486-5p.hsa-miR-302d*	79
53	hsa-miR-572	17		53	hsa-miR-135a*.hsa-miR-486-5p	78
54	hsa-miR-638	17		54	hsa-miR-16.hsa-miR-551b*	77
55	hsa-miR-1207-5p	16		55	hsa-miR-4313.hsa-miR-16	72
56	hsa-miR-1274b	16		56	hsa-miR-451.hsa-miR-24	71
57	hsa-miR-4286	16		57	hsa-miR-4271.hsa-miR-451	70
58	hsa-miR-939	16		58	hsa-miR-486-5p.hsa-miR-3652	70
59	hsa-miR-3667-5p	15		59	hsa-miR-202.hsa-miR-3196	69
60	hsa-miR-3679-5p	15		60	hsa-miR-451.hsa-miR-1275	69
61	hsa-miR-4327	15		61	hsa-miR-451.hsa-miR-3138	69
62	hsa-miR-30a	14		62	hsa-miR-16.hsa-miR-1238	68
63	hsa-miR-1228	13		63	hsa-miR-21.hsa-miR-16	67
64	hsa-miR-3652	12		64	hsa-miR-1281.hsa-miR-16	66
65	hsa-miR-1260	11		65	hsa-miR-191*.hsa-miR-451	63
66	hsa-miR-302d*	11		66	hsa-miR-720.hsa-miR-92a	63
67	hsa-miR-4281	11		67	hsa-miR-16.hsa-miR-191*	61
68	hsa-miR-1234	10		68	hsa-miR-320a.hsa-miR-92a	61
69	hsa-miR-1290	10		69	hsa-miR-548q.hsa-miR-451	61
70	hsa-miR-150*	10		70	hsa-miR-92a.hsa-miR-551b*	60
71	hsa-miR-2861	10		71	hsa-miR-939.hsa-miR-486-5p	59
72	hsa-miR-3656	10		72	hsa-miR-1274b.hsa-miR-92a	58
73	hsa-miR-3665	9		73	hsa-miR-135a*.hsa-miR-92a	58
74	hsa-miR-654-5p	9		74	hsa-miR-16.hsa-miR-3138	58
75	hsa-miR-320d	8		75	hsa-miR-486-5p.hsa-miR-150*	57
76	hsa-miR-135a*	7		76	hsa-miR-16.hsa-miR-1234	56
77	hsa-miR-4270	7		77	hsa-miR-320b.hsa-miR-92a	56
78	hsa-miR-320a	6		78	hsa-miR-486-5p.hsa-miR-3188	56
79	hsa-miR-1914*	5		79	hsa-miR-4257.hsa-miR-4306	55
80	hsa-miR-320c	5		80	hsa-miR-765.hsa-miR-451	54
81	hsa-miR-4298	5		81	hsa-miR-92a.hsa-miR-3138	54
82	hsa-miR-4313	5		82	hsa-miR-1268.hsa-miR-575	53
83	hsa-miR-1280	4		83	hsa-miR-451.hsa-miR-188-5p	52
84	hsa-miR-1281	3		84	hsa-miR-548q.hsa-miR-202	52
85	hsa-miR-191*	3		85	hsa-miR-663.hsa-miR-451	52
86	hsa-miR-3188	3		86	hsa-miR-92a.hsa-miR-1280	52
87	hsa-miR-718	2		87	hsa-miR-92a.hsa-miR-150*	52
				88	hsa-miR-451.hsa-miR-3196	51
				89	hsa-miR-3656.hsa-miR-3196	50
				90	hsa-miR-548q.hsa-miR-22	50
				91	hsa-miR-3188.hsa-miR-92a	48
				92	hsa-miR-1202.hsa-miR-575	47
				93	hsa-miR-22.hsa-miR-4286	47
				94	hsa-miR-1228.hsa-miR-92a	46
				95	hsa-miR-16.hsa-miR-1275	46
				96	hsa-miR-451.hsa-miR-551b*	46
				97	hsa-miR-631.hsa-miR-92a	46
				98	hsa-miR-92a.hsa-miR-187*	46
				99	hsa-miR-1228.hsa-miR-451	45
				100	hsa-miR-16.hsa-miR-1280	45
				101	hsa-miR-16.hsa-miR-1290	45
				102	hsa-miR-4313.hsa-miR-451	44
				103	hsa-miR-1260.hsa-miR-92a	43
				104	hsa-miR-3679-5p.hsa-miR-451	43
				105	hsa-miR-1207-5p.hsa-miR-575	42
				106	hsa-miR-4271.hsa-miR-202	42
				107	hsa-miR-663.hsa-miR-575	42
				108	hsa-miR-134.hsa-miR-92a	41
				109	hsa-miR-1281.hsa-miR-451	40
				110	hsa-miR-16.hsa-miR-24	39
				111	hsa-miR-483-5p.hsa-miR-575	39
				112	hsa-miR-16.hsa-miR-548q	38
				113	hsa-miR-4298.hsa-miR-92a	38
				114	hsa-miR-451.hsa-miR-1238	37
				115	hsa-miR-1275.hsa-miR-202	36
				116	hsa-miR-16.hsa-miR-3196	36
				117	hsa-miR-188-5p.hsa-miR-4306	36
				118	hsa-miR-3162.hsa-miR-202	36
				119	hsa-miR-3667-5p.hsa-miR-451	36
				120	hsa-miR-92a.hsa-miR-1234	36
				121	hsa-miR-223.hsa-miR-451	35
				122	hsa-miR-451.hsa-miR-1234	35
				123	hsa-miR-486-5p.hsa-miR-940	35
				124	hsa-miR-718.hsa-miR-92a	35
				125	hsa-miR-720.hsa-miR-451	35
				126	hsa-miR-3648.hsa-miR-134	34
				127	hsa-miR-486-5p.hsa-miR-3138	34
				128	hsa-miR-663.hsa-miR-4306	34
				129	hsa-miR-1281.hsa-miR-92a	33
				130	hsa-miR-22.hsa-miR-188-5p	33
				131	hsa-miR-3196.hsa-miR-575	33
				132	hsa-miR-663.hsa-miR-3648	33
				133	hsa-miR-16.hsa-miR-1203	32
				134	hsa-miR-187*.hsa-miR-4284	32
				135	hsa-miR-22.hsa-miR-1275	32
				136	hsa-miR-33b*.hsa-miR-187*	31
				137	hsa-miR-483-5p.hsa-miR-202	31
				138	hsa-miR-939.hsa-miR-92a	31
				139	hsa-miR-1260b.hsa-miR-92a	30
				140	hsa-miR-1275.hsa-miR-1305	30
				141	hsa-miR-1275.hsa-miR-4306	30
				142	hsa-miR-1280.hsa-miR-451	30
				143	hsa-miR-4314.hsa-miR-92a	30
				144	hsa-miR-188-5p.hsa-miR-1305	29
				145	hsa-miR-22.hsa-miR-187*	29
				146	hsa-miR-486-5p.hsa-miR-1290	29
				147	hsa-miR-486-5p.hsa-miR-4298	29
				148	hsa-miR-551b*.hsa-miR-4284	29
				149	hsa-miR-671-5p.hsa-miR-4306	29
				150	hsa-miR-92a.hsa-miR-1203	29
				151	hsa-miR-92a.hsa-miR-1238	29
				152	hsa-miR-92a.hsa-miR-4327	29
				153	hsa-miR-1225-5p.hsa-miR-575	28
				154	hsa-miR-135a*.hsa-miR-451	28
				155	hsa-miR-202.hsa-miR-3138	28
				156	hsa-miR-3188.hsa-miR-202	28
				157	hsa-miR-765.hsa-miR-202	28
				158	hsa-miR-134.hsa-miR-3656	27
				159	hsa-miR-1915.hsa-miR-202	27
				160	hsa-miR-4271.hsa-miR-4306	27
				161	hsa-miR-4306.hsa-miR-3138	27
				162	hsa-miR-92a.hsa-miR-320d	27
				163	hsa-miR-33b*.hsa-miR-551b*	26
				164	hsa-miR-4271.hsa-miR-22	26
				165	hsa-miR-486-5p.hsa-miR-1260b	26
				166	hsa-miR-486-5p.hsa-miR-3141	26
				167	hsa-miR-663.hsa-miR-1305	26
				168	hsa-miR-718.hsa-miR-486-5p	26
				169	hsa-miR-92a.hsa-miR-1290	26
				170	hsa-miR-1234.hsa-miR-4284	25
				171	hsa-miR-134.hsa-miR-202	25
				172	hsa-miR-16.hsa-miR-1228	25
				173	hsa-miR-3195.hsa-miR-4271	25
				174	hsa-miR-4298.hsa-miR-451	25
				175	hsa-miR-451.hsa-miR-4306	25
				176	hsa-miR-939.hsa-miR-202	25
				177	hsa-miR-1238.hsa-miR-4284	24
				178	hsa-miR-16.hsa-miR-187*	24
				179	hsa-miR-16.hsa-miR-302d*	24
				180	hsa-miR-22.hsa-miR-1234	24
				181	hsa-miR-4313.hsa-miR-92a	24
				182	hsa-miR-765.hsa-miR-4306	24
				183	hsa-miR-1225-5p.hsa-miR-486-5p	23
				184	hsa-miR-16.hsa-miR-3652	23
				185	hsa-miR-202.hsa-miR-188-5p	23
				186	hsa-miR-22.hsa-miR-671-5p	23
				187	hsa-miR-22.hsa-miR-765	23
				188	hsa-miR-3663-3p.hsa-miR-486-5p	23
				189	hsa-miR-486-5p.hsa-miR-762	23
				190	hsa-miR-663.hsa-miR-3656	23
				191	hsa-miR-1268.hsa-miR-202	22
				192	hsa-miR-16.hsa-miR-134	22
				193	hsa-miR-16.hsa-miR-671-5p	22
				194	hsa-miR-16.hsa-miR-765	22
				195	hsa-miR-187*.hsa-miR-451	22
				196	hsa-miR-191*.hsa-miR-92a	22
				197	hsa-miR-3679-5p.hsa-miR-630	22
				198	hsa-miR-765.hsa-miR-1305	22
				199	hsa-miR-4257.hsa-miR-24	21
				200	hsa-miR-4270.hsa-miR-486-5p	21
				201	hsa-miR-486-5p.hsa-miR-4327	21
				202	hsa-miR-671-5p.hsa-miR-1305	21
				203	hsa-miR-1246.hsa-miR-451	20
				204	hsa-miR-1260.hsa-miR-22	20
				205	hsa-miR-1274b.hsa-miR-451	20
				206	hsa-miR-1275.hsa-miR-630	20
				207	hsa-miR-1281.hsa-miR-4284	20
				208	hsa-miR-191*.hsa-miR-4284	20
				209	hsa-miR-22.hsa-miR-3138	20
				210	hsa-miR-4313.hsa-miR-4284	20
				211	hsa-miR-451.hsa-miR-1268	20
				212	hsa-miR-451.hsa-miR-1290	20
				213	hsa-miR-134.hsa-miR-575	19
				214	hsa-miR-16.hsa-miR-150*	19
				215	hsa-miR-22.hsa-miR-551b*	19
				216	hsa-miR-3141.hsa-miR-1305	19
				217	hsa-miR-3196.hsa-miR-4306	19
				218	hsa-miR-3648.hsa-miR-548q	19
				219	hsa-miR-451.hsa-miR-483-5p	19
				220	hsa-miR-486-5p.hsa-miR-320c	19
				221	hsa-miR-486-5p.hsa-miR-874	19
				222	hsa-miR-631.hsa-miR-16	19
				223	hsa-miR-16.hsa-miR-483-5p	18
				224	hsa-miR-3188.hsa-miR-451	18
				225	hsa-miR-320b.hsa-miR-4257	18
				226	hsa-miR-3652.hsa-miR-202	18
				227	hsa-miR-663.hsa-miR-22	18
				228	hsa-miR-1228.hsa-miR-22	17
				229	hsa-miR-16.hsa-miR-188-5p	17
				230	hsa-miR-191*.hsa-miR-22	17
				231	hsa-miR-1915.hsa-miR-486-5p	17
				232	hsa-miR-21.hsa-miR-1275	17
				233	hsa-miR-3162.hsa-miR-575	17
				234	hsa-miR-33b*.hsa-miR-1234	17
				235	hsa-miR-486-5p.hsa-miR-3162	17
				236	hsa-miR-486-5p.hsa-miR-4306	17
				237	hsa-miR-486-5p.hsa-miR-642b	17
				238	hsa-miR-92a.hsa-miR-3652	17
				239	hsa-miR-4270.hsa-miR-16	16
				240	hsa-miR-4313.hsa-miR-22	16
				241	hsa-miR-486-5p.hsa-miR-24	16
				242	hsa-miR-548q.hsa-miR-1305	16
				243	hsa-miR-548q.hsa-miR-4306	16
				244	hsa-miR-1203.hsa-miR-451	15
				245	hsa-miR-16.hsa-miR-4271	15
				246	hsa-miR-1915.hsa-miR-575	15
				247	hsa-miR-3195.hsa-miR-451	15
				248	hsa-miR-451.hsa-miR-302d*	15
				249	hsa-miR-663.hsa-miR-3652	15
				250	hsa-miR-718.hsa-miR-451	15
				251	hsa-miR-1275.hsa-miR-24	14
				252	hsa-miR-1281.hsa-miR-22	14
				253	hsa-miR-21.hsa-miR-765	14
				254	hsa-miR-22.hsa-miR-1238	14
				255	hsa-miR-3125.hsa-miR-3141	14
				256	hsa-miR-4314.hsa-miR-4284	14
				257	hsa-miR-4327.hsa-miR-575	14
				258	hsa-miR-451.hsa-miR-150*	14
				259	hsa-miR-548q.hsa-miR-575	14
				260	hsa-miR-663.hsa-miR-572	14
				261	hsa-miR-134.hsa-miR-451	13
				262	hsa-miR-188-5p.hsa-miR-575	13
				263	hsa-miR-1915.hsa-miR-92a	13
				264	hsa-miR-21.hsa-miR-4286	13
				265	hsa-miR-22.hsa-miR-451	13
				266	hsa-miR-2861.hsa-miR-575	13
				267	hsa-miR-320b.hsa-miR-451	13
				268	hsa-miR-33b*.hsa-miR-1203	13
				269	hsa-miR-4313.hsa-miR-33b*	13
				270	hsa-miR-92a.hsa-miR-1268	13
				271	hsa-miR-92a.hsa-miR-3156	13
				272	hsa-miR-1203.hsa-miR-4284	12
				273	hsa-miR-187*.hsa-miR-4306	12
				274	hsa-miR-188-5p.hsa-miR-24	12
				275	hsa-miR-21.hsa-miR-4257	12
				276	hsa-miR-22.hsa-miR-1203	12
				277	hsa-miR-3162.hsa-miR-451	12
				278	hsa-miR-33b*.hsa-miR-1238	12
				279	hsa-miR-3652.hsa-miR-575	12
				280	hsa-miR-3663-3p.hsa-miR-134	12
				281	hsa-miR-3665.hsa-miR-134	12
				282	hsa-miR-3679-5p.hsa-miR-575	12
				283	hsa-miR-486-5p.hsa-miR-3156	12
				284	hsa-miR-486-5p.hsa-miR-4281	12
				285	hsa-miR-663.hsa-miR-16	12
				286	hsa-miR-92a.hsa-miR-483-5p	12
				287	hsa-miR-1260b.hsa-miR-451	11
				288	hsa-miR-1275.hsa-miR-575	11
				289	hsa-miR-1281.hsa-miR-33b*	11
				290	hsa-miR-134.hsa-miR-638	11
				291	hsa-miR-135a*.hsa-miR-22	11
				292	hsa-miR-3196.hsa-miR-1305	11
				293	hsa-miR-3648.hsa-miR-150*	11
				294	hsa-miR-3648.hsa-miR-3196	11
				295	hsa-miR-4314.hsa-miR-33b*	11
				296	hsa-miR-451.hsa-miR-320d	11
				297	hsa-miR-486-5p.hsa-miR-22	11
				298	hsa-miR-486-5p.hsa-miR-2861	11
				299	hsa-miR-486-5p.hsa-miR-572	11
				300	hsa-miR-939.hsa-miR-451	11
				301	hsa-miR-1260b.hsa-miR-4257	10
				302	hsa-miR-16.hsa-miR-320c	10
				303	hsa-miR-187*.hsa-miR-202	10
				304	hsa-miR-1915.hsa-miR-451	10
				305	hsa-miR-21.hsa-miR-188-5p	10
				306	hsa-miR-21.hsa-miR-3138	10
				307	hsa-miR-3138.hsa-miR-630	10
				308	hsa-miR-3663-3p.hsa-miR-548q	10
				309	hsa-miR-3667-5p.hsa-miR-630	10
				310	hsa-miR-4271.hsa-miR-1305	10
				311	hsa-miR-4271.hsa-miR-24	10
				312	hsa-miR-451.hsa-miR-30a	10
				313	hsa-miR-718.hsa-miR-16	10
				314	hsa-miR-718.hsa-miR-4271	10
				315	hsa-miR-720.hsa-miR-16	10
				316	hsa-miR-765.hsa-miR-575	10
				317	hsa-miR-940.hsa-miR-451	10
				318	hsa-miR-1225-5p.hsa-miR-451	9
				319	hsa-miR-1268.hsa-miR-3196	9
				320	hsa-miR-16.hsa-miR-223	9
				321	hsa-miR-16.hsa-miR-3667-5p	9
				322	hsa-miR-16.hsa-miR-4298	9
				323	hsa-miR-187*.hsa-miR-24	9
				324	hsa-miR-191*.hsa-miR-33b*	9
				325	hsa-miR-202.hsa-miR-1290	9
				326	hsa-miR-21.hsa-miR-671-5p	9
				327	hsa-miR-3156.hsa-miR-451	9
				328	hsa-miR-3162.hsa-miR-3648	9
				329	hsa-miR-3195.hsa-miR-92a	9
				330	hsa-miR-320a.hsa-miR-22	9
				331	hsa-miR-320a.hsa-miR-451	9
				332	hsa-miR-320b.hsa-miR-22	9
				333	hsa-miR-33b*.hsa-miR-4286	9
				334	hsa-miR-3648.hsa-miR-4271	9
				335	hsa-miR-4270.hsa-miR-451	9
				336	hsa-miR-4314.hsa-miR-3125	9
				337	hsa-miR-4314.hsa-miR-451	9
				338	hsa-miR-486-5p.hsa-miR-1914*	9
				339	hsa-miR-631.hsa-miR-451	9
				340	hsa-miR-654-5p.hsa-miR-33b*	9
				341	hsa-miR-663.hsa-miR-940	9
				342	hsa-miR-92a.hsa-miR-24	9
				343	hsa-miR-150*.hsa-miR-575	8
				344	hsa-miR-1914*.hsa-miR-1305	8
				345	hsa-miR-1915.hsa-miR-16	8
				346	hsa-miR-1915.hsa-miR-3656	8
				347	hsa-miR-22.hsa-miR-150*	8
				348	hsa-miR-3162.hsa-miR-1305	8
				349	hsa-miR-3162.hsa-miR-630	8
				350	hsa-miR-3188.hsa-miR-22	8
				351	hsa-miR-320b.hsa-miR-187*	8
				352	hsa-miR-3648.hsa-miR-188-5p	8
				353	hsa-miR-3648.hsa-miR-3188	8
				354	hsa-miR-3648.hsa-miR-4286	8
				355	hsa-miR-3648.hsa-miR-765	8
				356	hsa-miR-3663-3p.hsa-miR-4257	8
				357	hsa-miR-4286.hsa-miR-24	8
				358	hsa-miR-451.hsa-miR-874	8
				359	hsa-miR-486-5p.hsa-miR-1268	8
				360	hsa-miR-548q.hsa-miR-940	8
				361	hsa-miR-671-5p.hsa-miR-202	8
				362	hsa-miR-765.hsa-miR-24	8
				363	hsa-miR-765.hsa-miR-630	8
				364	hsa-miR-939.hsa-miR-1305	8
				365	hsa-miR-939.hsa-miR-16	8
				366	hsa-miR-1228.hsa-miR-4284	7
				367	hsa-miR-1260.hsa-miR-33b*	7
				368	hsa-miR-1280.hsa-miR-22	7
				369	hsa-miR-188-5p.hsa-miR-630	7
				370	hsa-miR-202.hsa-miR-3141	7
				371	hsa-miR-22.hsa-miR-3156	7
				372	hsa-miR-3138.hsa-miR-1305	7
				373	hsa-miR-3162.hsa-miR-16	7
				374	hsa-miR-3195.hsa-miR-3196	7
				375	hsa-miR-320c.hsa-miR-575	7
				376	hsa-miR-33b*.hsa-miR-1228	7
				377	hsa-miR-3648.hsa-miR-3138	7
				378	hsa-miR-3663-3p.hsa-miR-1915	7
				379	hsa-miR-3663-3p.hsa-miR-92a	7
				380	hsa-miR-4271.hsa-miR-575	7
				381	hsa-miR-4298.hsa-miR-3196	7
				382	hsa-miR-4327.hsa-miR-451	7
				383	hsa-miR-451.hsa-miR-3141	7
				384	hsa-miR-486-5p.hsa-miR-33b*	7
				385	hsa-miR-486-5p.hsa-miR-483-5p	7
				386	hsa-miR-575.hsa-miR-572	7
				387	hsa-miR-638.hsa-miR-575	7
				388	hsa-miR-671-5p.hsa-miR-24	7
				389	hsa-miR-92a.hsa-miR-4306	7
				390	hsa-miR-92a.hsa-miR-642b	7
				391	hsa-miR-92a.hsa-miR-874	7
				392	hsa-miR-1225-5p.hsa-miR-16	6
				393	hsa-miR-1225-5p.hsa-miR-22	6
				394	hsa-miR-1225-5p.hsa-miR-3648	6
				395	hsa-miR-135a*.hsa-miR-16	6
				396	hsa-miR-16.hsa-miR-1246	6
				397	hsa-miR-16.hsa-miR-1268	6
				398	hsa-miR-16.hsa-miR-22	6
				399	hsa-miR-16.hsa-miR-30a	6
				400	hsa-miR-21.hsa-miR-187*	6
				401	hsa-miR-22.hsa-miR-1290	6
				402	hsa-miR-22.hsa-miR-320d	6
				403	hsa-miR-3125.hsa-miR-30a	6
				404	hsa-miR-3141.hsa-miR-498	6
				405	hsa-miR-3162.hsa-miR-92a	6
				406	hsa-miR-3195.hsa-miR-1275	6
				407	hsa-miR-3195.hsa-miR-188-5p	6
				408	hsa-miR-320a.hsa-miR-202	6
				409	hsa-miR-320b.hsa-miR-551b*	6
				410	hsa-miR-3648.hsa-miR-1207-5p	6
				411	hsa-miR-3648.hsa-miR-4327	6
				412	hsa-miR-3648.hsa-miR-451	6
				413	hsa-miR-3656.hsa-miR-150*	6
				414	hsa-miR-3663-3p.hsa-miR-663	6
				415	hsa-miR-3665.hsa-miR-486-5p	6
				416	hsa-miR-3667-5p.hsa-miR-92a	6
				417	hsa-miR-3679-5p.hsa-miR-16	6
				418	hsa-miR-4270.hsa-miR-575	6
				419	hsa-miR-4271.hsa-miR-3656	6
				420	hsa-miR-4271.hsa-miR-630	6
				421	hsa-miR-4281.hsa-miR-451	6
				422	hsa-miR-451.hsa-miR-3652	6
				423	hsa-miR-486-5p.hsa-miR-498	6
				424	hsa-miR-498.hsa-miR-30a	6
				425	hsa-miR-548q.hsa-miR-3156	6
				426	hsa-miR-720.hsa-miR-22	6
				427	hsa-miR-92a.hsa-miR-1914*	6
				428	hsa-miR-92a.hsa-miR-22	6
				429	hsa-miR-92a.hsa-miR-940	6
				430	hsa-miR-1202.hsa-miR-3648	5
				431	hsa-miR-1225-5p.hsa-miR-1305	5
				432	hsa-miR-1225-5p.hsa-miR-202	5
				433	hsa-miR-1225-5p.hsa-miR-92a	5
				434	hsa-miR-1246.hsa-miR-1275	5
				435	hsa-miR-1260.hsa-miR-21	5
				436	hsa-miR-1260.hsa-miR-4284	5
				437	hsa-miR-1290.hsa-miR-575	5
				438	hsa-miR-134.hsa-miR-4327	5
				439	hsa-miR-1914*.hsa-miR-451	5
				440	hsa-miR-202.hsa-miR-150*	5
				441	hsa-miR-21.hsa-miR-92a	5
				442	hsa-miR-223.hsa-miR-4271	5
				443	hsa-miR-3156.hsa-miR-4306	5
				444	hsa-miR-3162.hsa-miR-22	5
				445	hsa-miR-3195.hsa-miR-671-5p	5
				446	hsa-miR-33b*.hsa-miR-451	5
				447	hsa-miR-3648.hsa-miR-1290	5
				448	hsa-miR-3648.hsa-miR-3141	5
				449	hsa-miR-3648.hsa-miR-671-5p	5
				450	hsa-miR-3652.hsa-miR-1275	5
				451	hsa-miR-3652.hsa-miR-3196	5
				452	hsa-miR-3665.hsa-miR-451	5
				453	hsa-miR-3667-5p.hsa-miR-1275	5
				454	hsa-miR-4257.hsa-miR-630	5
				455	hsa-miR-4270.hsa-miR-3648	5
				456	hsa-miR-4298.hsa-miR-202	5
				457	hsa-miR-4298.hsa-miR-671-5p	5
				458	hsa-miR-4314.hsa-miR-498	5
				459	hsa-miR-4327.hsa-miR-202	5
				460	hsa-miR-486-5p.hsa-miR-3667-5p	5
				461	hsa-miR-486-5p.hsa-miR-638	5
				462	hsa-miR-631.hsa-miR-4284	5
				463	hsa-miR-642b.hsa-miR-30a	5
				464	hsa-miR-654-5p.hsa-miR-4284	5
				465	hsa-miR-654-5p.hsa-miR-451	5
				466	hsa-miR-663.hsa-miR-21	5
				467	hsa-miR-663.hsa-miR-2861	5
				468	hsa-miR-663.hsa-miR-3156	5
				469	hsa-miR-663.hsa-miR-638	5
				470	hsa-miR-671-5p.hsa-miR-630	5
				471	hsa-miR-718.hsa-miR-1275	5
				472	hsa-miR-939.hsa-miR-188-5p	5
				473	hsa-miR-939.hsa-miR-22	5
				474	hsa-miR-1203.hsa-miR-4306	4
				475	hsa-miR-1260b.hsa-miR-202	4
				476	hsa-miR-1260b.hsa-miR-575	4
				477	hsa-miR-134.hsa-miR-2861	4
				478	hsa-miR-16.hsa-miR-320b	4
				479	hsa-miR-21.hsa-miR-1290	4
				480	hsa-miR-21.hsa-miR-3196	4
				481	hsa-miR-223.hsa-miR-4286	4
				482	hsa-miR-3156.hsa-miR-1305	4
				483	hsa-miR-3156.hsa-miR-188-5p	4
				484	hsa-miR-3188.hsa-miR-575	4
				485	hsa-miR-3195.hsa-miR-548q	4
				486	hsa-miR-3195.hsa-miR-765	4
				487	hsa-miR-33b*.hsa-miR-30a	4
				488	hsa-miR-3648.hsa-miR-187*	4
				489	hsa-miR-3648.hsa-miR-3652	4
				490	hsa-miR-3648.hsa-miR-762	4
				491	hsa-miR-3656.hsa-miR-575	4
				492	hsa-miR-3656.hsa-miR-762	4
				493	hsa-miR-3663-3p.hsa-miR-187*	4
				494	hsa-miR-3663-3p.hsa-miR-451	4
				495	hsa-miR-3665.hsa-miR-4271	4
				496	hsa-miR-3665.hsa-miR-663	4
				497	hsa-miR-3667-5p.hsa-miR-1305	4
				498	hsa-miR-3667-5p.hsa-miR-22	4
				499	hsa-miR-4257.hsa-miR-320d	4
				500	hsa-miR-4271.hsa-miR-3156	4
				501	hsa-miR-4286.hsa-miR-4306	4
				502	hsa-miR-4298.hsa-miR-4271	4
				503	hsa-miR-451.hsa-miR-4284	4
				504	hsa-miR-451.hsa-miR-642b	4
				505	hsa-miR-451.hsa-miR-762	4
				506	hsa-miR-486-5p.hsa-miR-3195	4
				507	hsa-miR-486-5p.hsa-miR-3656	4
				508	hsa-miR-548q.hsa-miR-1274b	4
				509	hsa-miR-551b*.hsa-miR-24	4
				510	hsa-miR-551b*.hsa-miR-4306	4
				511	hsa-miR-631.hsa-miR-33b*	4
				512	hsa-miR-663.hsa-miR-33b*	4
				513	hsa-miR-663.hsa-miR-4284	4
				514	hsa-miR-718.hsa-miR-188-5p	4
				515	hsa-miR-718.hsa-miR-22	4
				516	hsa-miR-939.hsa-miR-4271	4
				517	hsa-miR-939.hsa-miR-4306	4
				518	hsa-miR-939.hsa-miR-575	4
				519	hsa-miR-1202.hsa-miR-202	3
				520	hsa-miR-1268.hsa-miR-1305	3
				521	hsa-miR-1268.hsa-miR-24	3
				522	hsa-miR-1290.hsa-miR-4306	3
				523	hsa-miR-134.hsa-miR-22	3
				524	hsa-miR-134.hsa-miR-4281	3
				525	hsa-miR-134.hsa-miR-4306	3
				526	hsa-miR-16.hsa-miR-3188	3
				527	hsa-miR-16.hsa-miR-4327	3
				528	hsa-miR-16.hsa-miR-451	3
				529	hsa-miR-1915.hsa-miR-22	3
				530	hsa-miR-1915.hsa-miR-630	3
				531	hsa-miR-202.hsa-miR-1207-5p	3
				532	hsa-miR-21.hsa-miR-1268	3
				533	hsa-miR-21.hsa-miR-24	3
				534	hsa-miR-21.hsa-miR-4271	3
				535	hsa-miR-21.hsa-miR-4298	3
				536	hsa-miR-21.hsa-miR-483-5p	3
				537	hsa-miR-22.hsa-miR-1268	3
				538	hsa-miR-22.hsa-miR-3196	3
				539	hsa-miR-22.hsa-miR-320c	3
				540	hsa-miR-223.hsa-miR-3648	3
				541	hsa-miR-3138.hsa-miR-575	3
				542	hsa-miR-3162.hsa-miR-21	3
				543	hsa-miR-3195.hsa-miR-134	3
				544	hsa-miR-3196.hsa-miR-572	3
				545	hsa-miR-320a.hsa-miR-1305	3
				546	hsa-miR-320a.hsa-miR-3663-3p	3
				547	hsa-miR-320b.hsa-miR-1203	3
				548	hsa-miR-3648.hsa-miR-320c	3
				549	hsa-miR-3648.hsa-miR-4298	3
				550	hsa-miR-3648.hsa-miR-483-5p	3
				551	hsa-miR-3648.hsa-miR-572	3
				552	hsa-miR-3656.hsa-miR-188-5p	3
				553	hsa-miR-3656.hsa-miR-451	3
				554	hsa-miR-3663-3p.hsa-miR-150*	3
				555	hsa-miR-3663-3p.hsa-miR-3196	3
				556	hsa-miR-3665.hsa-miR-3196	3
				557	hsa-miR-3679-5p.hsa-miR-1275	3
				558	hsa-miR-3679-5p.hsa-miR-1305	3
				559	hsa-miR-4257.hsa-miR-202	3
				560	hsa-miR-4270.hsa-miR-92a	3
				561	hsa-miR-4271.hsa-miR-940	3
				562	hsa-miR-4284.hsa-miR-30a	3
				563	hsa-miR-4286.hsa-miR-575	3
				564	hsa-miR-4314.hsa-miR-630	3
				565	hsa-miR-451.hsa-miR-1207-5p	3
				566	hsa-miR-486-5p.hsa-miR-21	3
				567	hsa-miR-486-5p.hsa-miR-3125	3
				568	hsa-miR-486-5p.hsa-miR-3679-5p	3
				569	hsa-miR-548q.hsa-miR-1268	3
				570	hsa-miR-548q.hsa-miR-24	3
				571	hsa-miR-638.hsa-miR-762	3
				572	hsa-miR-663.hsa-miR-1274b	3
				573	hsa-miR-663.hsa-miR-3195	3
				574	hsa-miR-663.hsa-miR-630	3
				575	hsa-miR-671-5p.hsa-miR-3156	3
				576	hsa-miR-671-5p.hsa-miR-575	3
				577	hsa-miR-720.hsa-miR-33b*	3
				578	hsa-miR-720.hsa-miR-630	3
				579	hsa-miR-874.hsa-miR-575	3
				580	hsa-miR-874.hsa-miR-642b	3
				581	hsa-miR-92a.hsa-miR-30a	3
				582	hsa-miR-92a.hsa-miR-4284	3
				583	hsa-miR-939.hsa-miR-21	3
				584	hsa-miR-939.hsa-miR-3195	3
				585	hsa-miR-939.hsa-miR-663	3
				586	hsa-miR-1203.hsa-miR-202	2
				587	hsa-miR-1228.hsa-miR-24	2
				588	hsa-miR-1228.hsa-miR-4306	2
				589	hsa-miR-1234.hsa-miR-24	2
				590	hsa-miR-1246.hsa-miR-4271	2
				591	hsa-miR-1260.hsa-miR-4306	2
				592	hsa-miR-1268.hsa-miR-4306	2
				593	hsa-miR-1268.hsa-miR-630	2
				594	hsa-miR-1274b.hsa-miR-4271	2
				595	hsa-miR-1290.hsa-miR-630	2
				596	hsa-miR-134.hsa-miR-1305	2
				597	hsa-miR-134.hsa-miR-572	2
				598	hsa-miR-134.hsa-miR-630	2
				599	hsa-miR-134.hsa-miR-940	2
				600	hsa-miR-135a*.hsa-miR-4306	2
				601	hsa-miR-150*.hsa-miR-4306	2
				602	hsa-miR-16.hsa-miR-33b*	2
				603	hsa-miR-16.hsa-miR-874	2
				604	hsa-miR-16.hsa-miR-940	2
				605	hsa-miR-191*.hsa-miR-551b*	2
				606	hsa-miR-1915.hsa-miR-21	2
				607	hsa-miR-1915.hsa-miR-4306	2
				608	hsa-miR-202.hsa-miR-575	2
				609	hsa-miR-21.hsa-miR-1203	2
				610	hsa-miR-21.hsa-miR-1228	2
				611	hsa-miR-21.hsa-miR-1280	2
				612	hsa-miR-21.hsa-miR-134	2
				613	hsa-miR-21.hsa-miR-191*	2
				614	hsa-miR-21.hsa-miR-320c	2
				615	hsa-miR-21.hsa-miR-630	2
				616	hsa-miR-22.hsa-miR-24	2
				617	hsa-miR-22.hsa-miR-30a	2
				618	hsa-miR-22.hsa-miR-3652	2
				619	hsa-miR-223.hsa-miR-1290	2
				620	hsa-miR-223.hsa-miR-4257	2
				621	hsa-miR-223.hsa-miR-765	2
				622	hsa-miR-2861.hsa-miR-3656	2
				623	hsa-miR-2861.hsa-miR-451	2
				624	hsa-miR-302d*.hsa-miR-30a	2
				625	hsa-miR-3125.hsa-miR-4286	2
				626	hsa-miR-3138.hsa-miR-24	2
				627	hsa-miR-3141.hsa-miR-630	2
				628	hsa-miR-3156.hsa-miR-202	2
				629	hsa-miR-3156.hsa-miR-24	2
				630	hsa-miR-3156.hsa-miR-3652	2
				631	hsa-miR-3162.hsa-miR-24	2
				632	hsa-miR-3162.hsa-miR-3652	2
				633	hsa-miR-3195.hsa-miR-22	2
				634	hsa-miR-3195.hsa-miR-3648	2
				635	hsa-miR-3196.hsa-miR-320c	2
				636	hsa-miR-320a.hsa-miR-3648	2
				637	hsa-miR-320a.hsa-miR-548q	2
				638	hsa-miR-320c.hsa-miR-630	2
				639	hsa-miR-33b*.hsa-miR-1280	2
				640	hsa-miR-3648.hsa-miR-1260b	2
				641	hsa-miR-3648.hsa-miR-1268	2
				642	hsa-miR-3648.hsa-miR-2861	2
				643	hsa-miR-3648.hsa-miR-4281	2
				644	hsa-miR-3648.hsa-miR-874	2
				645	hsa-miR-3652.hsa-miR-1268	2
				646	hsa-miR-3652.hsa-miR-3138	2
				647	hsa-miR-3652.hsa-miR-642b	2
				648	hsa-miR-3656.hsa-miR-202	2
				649	hsa-miR-3663-3p.hsa-miR-1225-5p	2
				650	hsa-miR-3663-3p.hsa-miR-1260b	2
				651	hsa-miR-3663-3p.hsa-miR-188-5p	2
				652	hsa-miR-3663-3p.hsa-miR-3188	2
				653	hsa-miR-3663-3p.hsa-miR-4271	2
				654	hsa-miR-3665.hsa-miR-1225-5p	2
				655	hsa-miR-3667-5p.hsa-miR-575	2
				656	hsa-miR-4257.hsa-miR-1305	2
				657	hsa-miR-4257.hsa-miR-572	2
				658	hsa-miR-4270.hsa-miR-134	2
				659	hsa-miR-4281.hsa-miR-575	2
				660	hsa-miR-4286.hsa-miR-4284	2
				661	hsa-miR-4298.hsa-miR-1275	2
				662	hsa-miR-4298.hsa-miR-1305	2
				663	hsa-miR-4298.hsa-miR-630	2
				664	hsa-miR-4313.hsa-miR-21	2
				665	hsa-miR-4314.hsa-miR-1305	2
				666	hsa-miR-4314.hsa-miR-191*	2
				667	hsa-miR-4314.hsa-miR-3648	2
				668	hsa-miR-4314.hsa-miR-4306	2
				669	hsa-miR-451.hsa-miR-498	2
				670	hsa-miR-451.hsa-miR-572	2
				671	hsa-miR-451.hsa-miR-638	2
				672	hsa-miR-486-5p.hsa-miR-4284	2
				673	hsa-miR-548q.hsa-miR-630	2
				674	hsa-miR-551b*.hsa-miR-202	2
				675	hsa-miR-631.hsa-miR-1305	2
				676	hsa-miR-654-5p.hsa-miR-92a	2
				677	hsa-miR-663.hsa-miR-24	2
				678	hsa-miR-663.hsa-miR-4327	2
				679	hsa-miR-671-5p.hsa-miR-3656	2
				680	hsa-miR-718.hsa-miR-3196	2
				681	hsa-miR-720.hsa-miR-187*	2
				682	hsa-miR-720.hsa-miR-3648	2
				683	hsa-miR-720.hsa-miR-548q	2
				684	hsa-miR-720.hsa-miR-940	2
				685	hsa-miR-762.hsa-miR-575	2
				686	hsa-miR-765.hsa-miR-3652	2
				687	hsa-miR-874.hsa-miR-4306	2
				688	hsa-miR-92a.hsa-miR-2861	2
				689	hsa-miR-92a.hsa-miR-3141	2
				690	hsa-miR-92a.hsa-miR-320c	2
				691	hsa-miR-92a.hsa-miR-638	2
				692	hsa-miR-939.hsa-miR-3656	2
				693	hsa-miR-939.hsa-miR-630	2
				694	hsa-miR-1202.hsa-miR-1207-5p	1
				695	hsa-miR-1202.hsa-miR-1305	1
				696	hsa-miR-1202.hsa-miR-486-5p	1
				697	hsa-miR-1203.hsa-miR-24	1
				698	hsa-miR-1203.hsa-miR-302d*	1
				699	hsa-miR-1203.hsa-miR-3652	1
				700	hsa-miR-1203.hsa-miR-575	1
				701	hsa-miR-1203.hsa-miR-874	1
				702	hsa-miR-1225-5p.hsa-miR-1268	1
				703	hsa-miR-1225-5p.hsa-miR-21	1
				704	hsa-miR-1225-5p.hsa-miR-3195	1
				705	hsa-miR-1225-5p.hsa-miR-4281	1
				706	hsa-miR-1225-5p.hsa-miR-572	1
				707	hsa-miR-1225-5p.hsa-miR-630	1
				708	hsa-miR-1225-5p.hsa-miR-638	1
				709	hsa-miR-1228.hsa-miR-1280	1
				710	hsa-miR-1228.hsa-miR-202	1
				711	hsa-miR-1228.hsa-miR-940	1
				712	hsa-miR-1234.hsa-miR-4306	1
				713	hsa-miR-1246.hsa-miR-3196	1
				714	hsa-miR-1246.hsa-miR-92a	1
				715	hsa-miR-1260.hsa-miR-187*	1
				716	hsa-miR-1260.hsa-miR-202	1
				717	hsa-miR-1260.hsa-miR-223	1
				718	hsa-miR-1260.hsa-miR-24	1
				719	hsa-miR-1260.hsa-miR-3125	1
				720	hsa-miR-1260b.hsa-miR-1268	1
				721	hsa-miR-1260b.hsa-miR-188-5p	1
				722	hsa-miR-1260b.hsa-miR-940	1
				723	hsa-miR-1268.hsa-miR-320c	1
				724	hsa-miR-1274b.hsa-miR-1275	1
				725	hsa-miR-1274b.hsa-miR-187*	1
				726	hsa-miR-1274b.hsa-miR-202	1
				727	hsa-miR-1274b.hsa-miR-24	1
				728	hsa-miR-1274b.hsa-miR-4257	1
				729	hsa-miR-1274b.hsa-miR-4306	1
				730	hsa-miR-1274b.hsa-miR-551b*	1
				731	hsa-miR-1274b.hsa-miR-671-5p	1
				732	hsa-miR-1275.hsa-miR-302d*	1
				733	hsa-miR-1275.hsa-miR-320c	1
				734	hsa-miR-1280.hsa-miR-202	1
				735	hsa-miR-1280.hsa-miR-24	1
				736	hsa-miR-1280.hsa-miR-4257	1
				737	hsa-miR-1280.hsa-miR-4306	1
				738	hsa-miR-1280.hsa-miR-551b*	1
				739	hsa-miR-1281.hsa-miR-187*	1
				740	hsa-miR-1281.hsa-miR-21	1
				741	hsa-miR-1281.hsa-miR-223	1
				742	hsa-miR-1281.hsa-miR-24	1
				743	hsa-miR-1281.hsa-miR-3648	1
				744	hsa-miR-1281.hsa-miR-4314	1
				745	hsa-miR-134.hsa-miR-1268	1
				746	hsa-miR-134.hsa-miR-1274b	1
				747	hsa-miR-134.hsa-miR-24	1
				748	hsa-miR-134.hsa-miR-642b	1
				749	hsa-miR-135a*.hsa-miR-1275	1
				750	hsa-miR-135a*.hsa-miR-202	1
				751	hsa-miR-135a*.hsa-miR-223	1
				752	hsa-miR-135a*.hsa-miR-33b*	1
				753	hsa-miR-135a*.hsa-miR-4257	1
				754	hsa-miR-135a*.hsa-miR-4271	1
				755	hsa-miR-135a*.hsa-miR-671-5p	1
				756	hsa-miR-16.hsa-miR-1207-5p	1
				757	hsa-miR-16.hsa-miR-1260b	1
				758	hsa-miR-16.hsa-miR-1274b	1
				759	hsa-miR-16.hsa-miR-3156	1
				760	hsa-miR-16.hsa-miR-320d	1
				761	hsa-miR-16.hsa-miR-3656	1
				762	hsa-miR-16.hsa-miR-4306	1
				763	hsa-miR-16.hsa-miR-642b	1
				764	hsa-miR-16.hsa-miR-762	1
				765	hsa-miR-187*.hsa-miR-1238	1
				766	hsa-miR-187*.hsa-miR-320d	1
				767	hsa-miR-187*.hsa-miR-498	1
				768	hsa-miR-187*.hsa-miR-575	1
				769	hsa-miR-187*.hsa-miR-638	1
				770	hsa-miR-187*.hsa-miR-940	1
				771	hsa-miR-188-5p.hsa-miR-4284	1
				772	hsa-miR-191*.hsa-miR-202	1
				773	hsa-miR-1914*.hsa-miR-4306	1
				774	hsa-miR-1914*.hsa-miR-642b	1
				775	hsa-miR-1914*.hsa-miR-874	1
				776	hsa-miR-1915.hsa-miR-1246	1
				777	hsa-miR-1915.hsa-miR-1268	1
				778	hsa-miR-1915.hsa-miR-3195	1
				779	hsa-miR-1915.hsa-miR-3648	1
				780	hsa-miR-1915.hsa-miR-3652	1
				781	hsa-miR-1915.hsa-miR-572	1
				782	hsa-miR-1915.hsa-miR-663	1
				783	hsa-miR-202.hsa-miR-1238	1
				784	hsa-miR-21.hsa-miR-1234	1
				785	hsa-miR-21.hsa-miR-1238	1
				786	hsa-miR-21.hsa-miR-1274b	1
				787	hsa-miR-21.hsa-miR-1914*	1
				788	hsa-miR-21.hsa-miR-3188	1
				789	hsa-miR-21.hsa-miR-3679-5p	1
				790	hsa-miR-21.hsa-miR-4284	1
				791	hsa-miR-21.hsa-miR-551b*	1
				792	hsa-miR-21.hsa-miR-720	1
				793	hsa-miR-22.hsa-miR-302d*	1
				794	hsa-miR-22.hsa-miR-4306	1
				795	hsa-miR-22.hsa-miR-4327	1
				796	hsa-miR-22.hsa-miR-483-5p	1
				797	hsa-miR-223.hsa-miR-1203	1
				798	hsa-miR-223.hsa-miR-1234	1
				799	hsa-miR-223.hsa-miR-1275	1
				800	hsa-miR-223.hsa-miR-1280	1
				801	hsa-miR-223.hsa-miR-134	1
				802	hsa-miR-223.hsa-miR-187*	1
				803	hsa-miR-223.hsa-miR-191*	1
				804	hsa-miR-223.hsa-miR-302d*	1
				805	hsa-miR-223.hsa-miR-3138	1
				806	hsa-miR-223.hsa-miR-33b*	1
				807	hsa-miR-223.hsa-miR-551b*	1
				808	hsa-miR-223.hsa-miR-575	1
				809	hsa-miR-223.hsa-miR-630	1
				810	hsa-miR-223.hsa-miR-874	1
				811	hsa-miR-223.hsa-miR-92a	1
				812	hsa-miR-2861.hsa-miR-1207-5p	1
				813	hsa-miR-2861.hsa-miR-202	1
				814	hsa-miR-302d*.hsa-miR-4284	1
				815	hsa-miR-3125.hsa-miR-1228	1
				816	hsa-miR-3125.hsa-miR-642b	1
				817	hsa-miR-3125.hsa-miR-874	1
				818	hsa-miR-3138.hsa-miR-572	1
				819	hsa-miR-3141.hsa-miR-4284	1
				820	hsa-miR-3141.hsa-miR-575	1
				821	hsa-miR-3141.hsa-miR-642b	1
				822	hsa-miR-3156.hsa-miR-1275	1
				823	hsa-miR-3156.hsa-miR-3141	1
				824	hsa-miR-3156.hsa-miR-3196	1
				825	hsa-miR-3162.hsa-miR-320c	1
				826	hsa-miR-3162.hsa-miR-4306	1
				827	hsa-miR-3188.hsa-miR-3156	1
				828	hsa-miR-3188.hsa-miR-630	1
				829	hsa-miR-3195.hsa-miR-1305	1
				830	hsa-miR-3195.hsa-miR-4257	1
				831	hsa-miR-3195.hsa-miR-4306	1
				832	hsa-miR-3195.hsa-miR-575	1
				833	hsa-miR-3196.hsa-miR-24	1
				834	hsa-miR-3196.hsa-miR-630	1
				835	hsa-miR-3196.hsa-miR-638	1
				836	hsa-miR-320a.hsa-miR-1203	1
				837	hsa-miR-320a.hsa-miR-1260b	1
				838	hsa-miR-320a.hsa-miR-223	1
				839	hsa-miR-320a.hsa-miR-575	1
				840	hsa-miR-320b.hsa-miR-1228	1
				841	hsa-miR-320b.hsa-miR-30a	1
				842	hsa-miR-320b.hsa-miR-671-5p	1
				843	hsa-miR-320b.hsa-miR-940	1
				844	hsa-miR-320c.hsa-miR-4306	1
				845	hsa-miR-320d.hsa-miR-24	1
				846	hsa-miR-320d.hsa-miR-630	1
				847	hsa-miR-33b*.hsa-miR-22	1
				848	hsa-miR-33b*.hsa-miR-3141	1
				849	hsa-miR-33b*.hsa-miR-320d	1
				850	hsa-miR-33b*.hsa-miR-4257	1
				851	hsa-miR-33b*.hsa-miR-874	1
				852	hsa-miR-33b*.hsa-miR-92a	1
				853	hsa-miR-3648.hsa-miR-1234	1
				854	hsa-miR-3648.hsa-miR-1275	1
				855	hsa-miR-3648.hsa-miR-1914*	1
				856	hsa-miR-3648.hsa-miR-24	1
				857	hsa-miR-3648.hsa-miR-30a	1
				858	hsa-miR-3648.hsa-miR-3156	1
				859	hsa-miR-3648.hsa-miR-320b	1
				860	hsa-miR-3648.hsa-miR-320d	1
				861	hsa-miR-3648.hsa-miR-3656	1
				862	hsa-miR-3648.hsa-miR-3667-5p	1
				863	hsa-miR-3648.hsa-miR-4257	1
				864	hsa-miR-3648.hsa-miR-630	1
				865	hsa-miR-3648.hsa-miR-638	1
				866	hsa-miR-3652.hsa-miR-150*	1
				867	hsa-miR-3652.hsa-miR-188-5p	1
				868	hsa-miR-3652.hsa-miR-24	1
				869	hsa-miR-3652.hsa-miR-4306	1
				870	hsa-miR-3652.hsa-miR-483-5p	1
				871	hsa-miR-3652.hsa-miR-572	1
				872	hsa-miR-3652.hsa-miR-630	1
				873	hsa-miR-3652.hsa-miR-638	1
				874	hsa-miR-3656.hsa-miR-1290	1
				875	hsa-miR-3656.hsa-miR-3138	1
				876	hsa-miR-3656.hsa-miR-3652	1
				877	hsa-miR-3656.hsa-miR-4327	1
				878	hsa-miR-3663-3p.hsa-miR-1234	1
				879	hsa-miR-3663-3p.hsa-miR-320c	1
				880	hsa-miR-3663-3p.hsa-miR-4270	1
				881	hsa-miR-3663-3p.hsa-miR-4327	1
				882	hsa-miR-3663-3p.hsa-miR-671-5p	1
				883	hsa-miR-3663-3p.hsa-miR-762	1
				884	hsa-miR-3665.hsa-miR-150*	1
				885	hsa-miR-3665.hsa-miR-202	1
				886	hsa-miR-3665.hsa-miR-2861	1
				887	hsa-miR-3665.hsa-miR-3652	1
				888	hsa-miR-3665.hsa-miR-575	1
				889	hsa-miR-3665.hsa-miR-671-5p	1
				890	hsa-miR-3665.hsa-miR-762	1
				891	hsa-miR-3665.hsa-miR-92a	1
				892	hsa-miR-3667-5p.hsa-miR-188-5p	1
				893	hsa-miR-3667-5p.hsa-miR-202	1
				894	hsa-miR-3667-5p.hsa-miR-24	1
				895	hsa-miR-3667-5p.hsa-miR-3196	1
				896	hsa-miR-3667-5p.hsa-miR-4271	1
				897	hsa-miR-3667-5p.hsa-miR-4306	1
				898	hsa-miR-3679-5p.hsa-miR-22	1
				899	hsa-miR-3679-5p.hsa-miR-3648	1
				900	hsa-miR-3679-5p.hsa-miR-4257	1
				901	hsa-miR-3679-5p.hsa-miR-92a	1
				902	hsa-miR-4257.hsa-miR-1290	1
				903	hsa-miR-4257.hsa-miR-3156	1
				904	hsa-miR-4257.hsa-miR-575	1
				905	hsa-miR-4257.hsa-miR-940	1
				906	hsa-miR-4270.hsa-miR-202	1
				907	hsa-miR-4270.hsa-miR-3656	1
				908	hsa-miR-4271.hsa-miR-1268	1
				909	hsa-miR-4271.hsa-miR-2861	1
				910	hsa-miR-4271.hsa-miR-572	1
				911	hsa-miR-4281.hsa-miR-1305	1
				912	hsa-miR-4281.hsa-miR-202	1
				913	hsa-miR-4286.hsa-miR-1305	1
				914	hsa-miR-4286.hsa-miR-202	1
				915	hsa-miR-4286.hsa-miR-940	1
				916	hsa-miR-4298.hsa-miR-22	1
				917	hsa-miR-4298.hsa-miR-3652	1
				918	hsa-miR-4313.hsa-miR-202	1
				919	hsa-miR-4313.hsa-miR-223	1
				920	hsa-miR-4313.hsa-miR-24	1
				921	hsa-miR-4313.hsa-miR-4306	1
				922	hsa-miR-4313.hsa-miR-551b*	1
				923	hsa-miR-4314.hsa-miR-1228	1
				924	hsa-miR-4314.hsa-miR-1238	1
				925	hsa-miR-4314.hsa-miR-1290	1
				926	hsa-miR-4314.hsa-miR-16	1
				927	hsa-miR-4314.hsa-miR-302d*	1
				928	hsa-miR-4314.hsa-miR-320b	1
				929	hsa-miR-4314.hsa-miR-3656	1
				930	hsa-miR-4327.hsa-miR-4306	1
				931	hsa-miR-483-5p.hsa-miR-4306	1
				932	hsa-miR-486-5p.hsa-miR-223	1
				933	hsa-miR-486-5p.hsa-miR-3648	1
				934	hsa-miR-498.hsa-miR-642b	1
				935	hsa-miR-548q.hsa-miR-3188	1
				936	hsa-miR-548q.hsa-miR-320b	1
				937	hsa-miR-548q.hsa-miR-33b*	1
				938	hsa-miR-548q.hsa-miR-3656	1
				939	hsa-miR-548q.hsa-miR-3667-5p	1
				940	hsa-miR-548q.hsa-miR-4327	1
				941	hsa-miR-631.hsa-miR-22	1
				942	hsa-miR-631.hsa-miR-223	1
				943	hsa-miR-631.hsa-miR-24	1
				944	hsa-miR-631.hsa-miR-3648	1
				945	hsa-miR-631.hsa-miR-4306	1
				946	hsa-miR-638.hsa-miR-4306	1
				947	hsa-miR-642b.hsa-miR-575	1
				948	hsa-miR-654-5p.hsa-miR-16	1
				949	hsa-miR-654-5p.hsa-miR-22	1
				950	hsa-miR-654-5p.hsa-miR-874	1
				951	hsa-miR-663.hsa-miR-1202	1
				952	hsa-miR-663.hsa-miR-1225-5p	1
				953	hsa-miR-663.hsa-miR-134	1
				954	hsa-miR-663.hsa-miR-3162	1
				955	hsa-miR-663.hsa-miR-3667-5p	1
				956	hsa-miR-663.hsa-miR-3679-5p	1
				957	hsa-miR-663.hsa-miR-4281	1
				958	hsa-miR-671-5p.hsa-miR-1914*	1
				959	hsa-miR-671-5p.hsa-miR-3652	1
				960	hsa-miR-671-5p.hsa-miR-572	1
				961	hsa-miR-671-5p.hsa-miR-940	1
				962	hsa-miR-718.hsa-miR-202	1
				963	hsa-miR-718.hsa-miR-21	1
				964	hsa-miR-718.hsa-miR-3141	1
				965	hsa-miR-718.hsa-miR-3188	1
				966	hsa-miR-718.hsa-miR-3663-3p	1
				967	hsa-miR-718.hsa-miR-671-5p	1
				968	hsa-miR-718.hsa-miR-765	1
				969	hsa-miR-720.hsa-miR-1246	1
				970	hsa-miR-720.hsa-miR-1305	1
				971	hsa-miR-720.hsa-miR-223	1
				972	hsa-miR-720.hsa-miR-3656	1
				973	hsa-miR-720.hsa-miR-4306	1
				974	hsa-miR-874.hsa-miR-1305	1
				975	hsa-miR-92a.hsa-miR-302d*	1
				976	hsa-miR-92a.hsa-miR-3656	1
				977	hsa-miR-92a.hsa-miR-498	1
				978	hsa-miR-92a.hsa-miR-572	1
				979	hsa-miR-92a.hsa-miR-762	1
				980	hsa-miR-939.hsa-miR-24	1
				981	hsa-miR-939.hsa-miR-3665	1
				982	hsa-miR-939.hsa-miR-4298	1
				983	hsa-miR-940.hsa-miR-30a	1
				984	hsa-miR-940.hsa-miR-3141	1
				985	hsa-miR-940.hsa-miR-320d	1
				986	hsa-miR-940.hsa-miR-575	1
